# Supplementary material for: A New Insight into MYC Action: Control of RNA Polymerase II Methylation and Transcription Termination
Source: Biomedicines. 2023 Jan 30;11(2):412. doi: 10.3390/biomedicines11020412 (PMC9952900; doi:10.3390/biomedicines11020412)
Supplement: Supplementary file 1 [file biomedicines-11-00412-s001.zip › Supplementary Table S1.xlsx]

## Sheet: Up-regulated 24h
KEGG Pathway
Term	P-value	Adjusted P-value	Old P-value	Old Adjusted P-value	Odds Ratio	Combined Score	Genes
Butanoate metabolism	0.000479746	0.0145787	0	0	22.2785	170.258	HMGCL;EHHADH;ABAT
beta-Alanine metabolism	0.000589823	0.0145787	0	0	20.6262	153.37	EHHADH;CARNS1;ABAT
PPAR signaling pathway	0.000741289	0.0145787	0	0	10.6846	77.0054	GK;EHHADH;UBC;PLIN5
Valine, leucine and isoleucine degradation	0.00233869	0.0344956	0	0	12.3645	74.9061	HMGCL;EHHADH;ABAT

## Sheet: Down-regulated 24h
GO Biologicaal Process
Term	P-value	Adjusted P-value	Old P-value	Old Adjusted P-value	Odds Ratio	Combined Score	Genes
oligodendrocyte differentiation (GO:0048709)	0.000178563	0.0464265	0	0	123.222	1063.48	PTPRZ1;SOX9
glial cell differentiation (GO:0010001)	0.00037951	0.0480292	0	0	82.1111	646.759	PTPRZ1;SOX9
peptidyl-tyrosine dephosphorylation (GO:0035335)	0.000554183	0.0480292	0	0	67.1616	503.579	DUSP5;PTPRZ1
GO Cellular Component
Term	P-value	Adjusted P-value	Old P-value	Old Adjusted P-value	Odds Ratio	Combined Score	Genes
ribose phosphate diphosphokinase complex (GO:0002189)	0.00499044	0.03826	0	0	262.842	1393.12	PRPS2
clathrin-sculpted monoamine transport vesicle (GO:0070081)	0.00499044	0.03826	0	0	262.842	1393.12	SLC18A1
clathrin-sculpted monoamine transport vesicle membrane (GO:0070083)	0.00499044	0.03826	0	0	262.842	1393.12	SLC18A1

## Sheet: Up-regullated 48h
GO Cellular Component
Term	P-value	Adjusted P-value	Old P-value	Old Adjusted P-value	Odds Ratio	Combined Score	Genes
lysosome (GO:0005764)	2.57593e-11	8.37178e-09	0	0	2.49308	60.7869	IFITM1;TINAGL1;CPQ;HEXA;ARRB1;ABCC10;BBC3;SGSH;MFSD8;ZFYVE26;CTSO;CTSK;LAMP2;CTSH;EPG5;CTSF;CTSD;VPS39;CTSB;STARD3;ARSA;MANBA;GAA;PRKCD;MYO7A;TMEM150C;TMEM175;TOM1L1;LMBRD1;WDR81;NPC2;RRAGB;TLR9;VAMP4;GPLD1;SLC29A3;SIDT2;ATP6V1A;ASAH1;GRN;TMEM63A;AHNAK;LRP1;IDUA;SRC;PSEN1;PLD1;GNS;TMEM25;MYO6;PSAP;VPS11;SLC17A5;SLC38A9;FNIP1;ATP6V0A1;CTSA;MCOLN3;WDR59;EGF;FUCA1;HPS1;TMEM192;CTNS;GPR137B;VASN;WDR1…
lytic vacuole membrane (GO:0098852)	2.74393e-08	4.45888e-06	0	0	2.67964	46.656	ATP6V1A;IFITM1;GRN;TMEM63A;AHNAK;LRP1;ARRB1;PSEN1;ABCC10;PLD1;MFSD8;ZFYVE26;MYO6;LAMP2;PSAP;VPS11;SLC17A5;SLC38A9;FNIP1;CTSD;VPS39;ATP6V0A1;STARD3;MCOLN3;WDR59;EGF;GAA;TMEM192;CTNS;MYO7A;TMEM150C;GPR137B;VASN;TMEM175;WDR11;CLCN7;CLCN6;GPR143;LMBRD1;P2RX4;WDR81;RRAGB;VPS41;UBA1;GPLD1;TECPR1;SLC29A3;SIDT2
lytic vacuole (GO:0000323)	8.83282e-08	8.3709e-06	0	0	2.80922	45.628	ASAH1;GRN;TINAGL1;CPQ;SRC;BBC3;SGSH;TMEM25;CTSO;CTSK;LAMP2;PSAP;VPS11;SLC17A5;CTSH;EPG5;SLC38A9;CTSF;CTSD;CTSB;CTSA;ARSA;MANBA;FUCA1;GAA;HPS1;TMEM192;CTNS;TMEM175;TOM1L1;TMEM59;RRAGB;MAN2B2;NPC2;VPS41;TLR9;MAN2B1;TPP1;VAMP4;LGMN;SIDT2
lysosomal membrane (GO:0005765)	1.03026e-07	8.3709e-06	0	0	2.39417	38.5181	IFITM1;RAB3D;ARRB1;ABCC10;MFSD8;ZFYVE26;LAMP2;CTSD;VPS39;STARD3;MANBA;GAA;MYO7A;TMEM150C;TMEM175;LMBRD1;WDR81;RRAGB;TLR9;GPLD1;SLC29A3;SIDT2;ATP6V1A;GRN;TMEM63A;AHNAK;LRP1;CLEC16A;PSEN1;PLD1;SYNGR1;MYO6;PSAP;VPS11;SLC17A5;SLC38A9;FNIP1;ATP6V0A1;CTSA;MCOLN3;WDR59;EGF;TMEM192;CTNS;GPR137B;VASN;WDR11;CLCN7;CLCN6;GPR143;P2RX4;VPS41;UBA1;TECPR1
lysosomal lumen (GO:0043202)	3.83294e-07	2.49141e-05	0	0	4.16576	61.5469	CTSA;ARSA;MANBA;ASAH1;IDUA;GAA;FUCA1;HEXA;GNS;SGSH;NPC2;GLB1;MAN2B2;CTSK;LAMP2;PSAP;MAN2B1;TPP1;CTSF;CTSD;CTSB;LGMN
vacuolar lumen (GO:0005775)	1.41876e-05	0.000768493	0	0	2.66486	29.7482	ASAH1;GRN;IDUA;HEXA;GNS;SGSH;CTSK;CREG1;LAMP2;PSAP;CTSF;CTSD;CTSA;VAT1;ARSA;MANBA;GCA;FUCA1;GAA;PRKCD;MAN2B2;NPC2;GLB1;TOLLIP;PADI2;MAN2B1;TPP1;FTL;LGMN
vacuolar membrane (GO:0005774)	0.000109284	0.00481953	0	0	4.38529	40.0007	GABARAPL1;LMBRD1;MAP1LC3A;WDR81;CCDC115;MAN2B2;CTNS;WIPI1;MAN2B1;TECPR1;ATP6V0A1;ATP6V1B1
late endosome (GO:0005770)	0.000118635	0.00481953	0	0	2.28677	20.6711	GRN;SRC;CLEC16A;HDAC6;TMEM25;CHMP1B;LAMP2;PSAP;VPS11;SLC38A9;ATP7A;VPS39;MAPK3;STARD3;KIDINS220;STX8;TMEM192;CTNS;MR1;BAIAP3;FIG4;TMEM59;WDR81;NBR1;VPS41;ATP13A4;SIGLEC1;OSBPL1A;VAMP5;LGMN
MHC class I protein complex (GO:0042612)	0.000462879	0.0167151	0	0	24.0339	184.533	HLA-B;HLA-C;HLA-A;B2M
azurophil granule (GO:0042582)	0.000783799	0.0254735	0	0	2.21503	15.8405	CTSA;VAT1;ARSA;MANBA;GRN;GCA;RAB3D;FUCA1;GAA;PRKCD;HEXA;PSEN1;GNS;SYNGR1;NPC2;GLB1;TOLLIP;CREG1;LAMP2;PSAP;PADI2;MAN2B1;STX3;FTL
KEGG Pathway
Term	P-value	Adjusted P-value	Old P-value	Old Adjusted P-value	Odds Ratio	Combined Score	Genes
Lysosome	1.74609e-09	5.15098e-07	0	0	4.05924	81.8582	ASAH1;IDUA;HEXA;GNS;SGSH;MFSD8;GGA1;CTSO;GNPTAB;CTSK;LAMP2;PSAP;SLC17A5;ACP5;CTSH;CTSF;CTSD;ATP6V0A1;CTSB;CTSA;ARSA;MANBA;FUCA1;GAA;CTNS;GNPTG;NPC2;GLB1;MAN2B1;TPP1;DNASE2;LGMN
Other glycan degradation	2.63365e-05	0.00388464	0	0	9.63446	101.591	MANBA;GLB1;MAN2B2;FUCA1;HEXA;MAN2B1;MAN2C1;ENGASE
Herpes simplex virus 1 infection	6.54818e-05	0.00643905	0	0	1.76745	17.0271	ZNF133;ZNF571;ZNF490;TRADD;PIK3CD;ZNF44;IFIH1;ZNF606;ZNF528;ZNF600;ZNF763;B2M;ZNF564;ZNF563;ZNF441;ZNF19;ZNF284;DDX58;HLA-B;HLA-C;HLA-A;HCFC2;ZFP90;PIK3CA;ZNF517;ZNF836;ZNF879;TLR9;ZNF555;ZNF433;ZNF554;ZNF630;IRF9;ZNF155;ZNF793;RNASEL;SP100;ZNF350;ZNF471;SRC;ZNF3;ZNF707;ZNF429;ZNF506;ZNF627;TNFRSF14;ZNF425;ZNF667;ZNF226;ZNF621;ZNF224;ZNF620;ZNF223;ZNF461;ZNF582;ZNF140;ZNF77;ZNF737;ZNF613;ZNF578;Z…

## Sheet: Down-regulated 48h
GO Biological Process
Term	P-value	Adjusted P-value	Old P-value	Old Adjusted P-value	Odds Ratio	Combined Score	Genes
DNA metabolic process (GO:0006259)	6.52853e-39	1.65629e-35	0	0	11.009	967.962	TOP2A;DCLRE1B;FEN1;MCM7;MCM8;HMGB2;MCM10;KAT5;TRIM28;EXO1;CHEK1;TOPBP1;KPNA2;POLE;RFC5;HELLS;RFC3;RFC4;SMC1A;NEIL3;DBF4;NSMCE4A;MSH2;TIMELESS;MCM3;MCM4;DNA2;DCTPP1;PRIM2;BLM;DNMT1;PCNA;UHRF1;PRIM1;TYMS;RECQL4;RAD51AP1;POLD3;CDC45;TERT;ORC1;POLD1;TDG;RAD54L;ATRIP;CDT1;POLQ;XRCC6;XRCC5;XRCC2;PTGES3;FANCA;RPA2;CDC7;CDC6;POLA2;RAD51;UBE2T;POLE2;CDK2;POLE3;CDK1;RAD18;RAN
DNA replication (GO:0006260)	5.99575e-31	7.60561e-28	0	0	19.0908	1328.51	BLM;FEN1;MCM7;MCM8;MCM9;MCM10;RECQL4;BRIP1;CDC45;KAT5;ORC1;EXO1;POLD1;CHEK1;CLSPN;TOPBP1;ATRIP;POLE;RFC5;TIPIN;RFC3;RFC4;RMI1;DONSON;RPA2;CDC7;CDC6;FAM111B;POLA2;DBF4;POLE2;CDK2;POLE3;TIMELESS;CDK1;MCM3;MCM4;DNA2
DNA-dependent DNA replication (GO:0006261)	4.75254e-30	4.01906e-27	0	0	15.8476	1070.01	PRIM2;BLM;PSMD11;PSMD14;MCM7;MCM8;PRIM1;MCM10;POLD3;RECQL4;CDC45;ORC1;PSMD2;POLD1;PSMD3;PSMD1;TOPBP1;POLE;RFC5;GINS1;CDT1;GINS2;RFC3;RFC4;GINS3;HMGA1;RPA2;CDC7;CDC6;POLA2;DBF4;RAD51;PSMA1;PSME3;POLE2;CDK2;POLE3;MCM3;MCM4;DNA2
mitotic spindle organization (GO:0007052)	1.75678e-27	1.11424e-24	0	0	12.4683	768.124	ERCC6L;SEH1L;ZWILCH;BUB1B;CDCA8;TTK;WDR62;KIF11;CENPA;NUP160;SKA1;AURKA;ZNF207;RCC1;KNTC1;BUB1;DLGAP5;PLK1;KIF23;SMC1A;TUBG1;ZWINT;MZT1;TPX2;STAG1;CENPI;PRC1;KIF4A;CENPK;CENPL;BIRC5;CENPM;KIF2C;CENPN;MAPRE1;CENPQ;KPNB1;ITGB3BP;RAN;MAD2L1;SPC25
microtubule cytoskeleton organization involved in mitosis (GO:1902850)	1.19827e-26	6.08002e-24	0	0	14.2573	850.968	ERCC6L;SEH1L;ZWILCH;BUB1B;CDCA8;TTK;WDR62;KIF11;CENPA;NUP160;SKA1;AURKA;NUSAP1;RCC1;KNTC1;BUB1;DLGAP5;PLK1;TUBG1;ZWINT;ESPL1;CENPI;KIF4A;CENPK;CENPL;TACC3;BIRC5;CENPM;KIF2C;CENPN;MAPRE1;CENPQ;KPNB1;ITGB3BP;RAN;MAD2L1;SPC25
DNA repair (GO:0006281)	4.43324e-22	1.87452e-19	0	0	6.81316	334.987	DCLRE1B;DCLRE1A;FEN1;BLM;PCNA;CDCA5;BRCA2;RECQL4;RAD51AP1;POLD3;ALKBH2;BRIP1;KAT5;TRIM28;EXO1;POLD1;TDG;CHEK1;RAD54L;TOPBP1;KPNA2;ATRIP;POLE;FANCI;RFC5;POLQ;RFC3;RFC4;XRCC5;XRCC2;FANCA;APEX2;RPA2;FANCB;SMC1A;NEIL3;NSMCE4A;RAD51;MSH2;FANCD2;RFWD3;UBE2T;POLE2;TIMELESS;CDK1;DNA2;TRIP13;RAD18
cellular macromolecule biosynthetic process (GO:0034645)	6.68494e-22	2.42281e-19	0	0	6.56844	320.257	FEN1;MCM7;MCM8;MCM9;MCM10;RPL6;RPS14;MRPL3;KAT5;EXO1;CHEK1;TOPBP1;POLE;RFC5;TIPIN;RFC3;RFC4;RMI1;PABPC4;DBF4;TIMELESS;MCM3;MCM4;DNA2;BLM;TYMS;MRPL55;RECQL4;POLD3;BRIP1;CDC45;TERT;ORC1;POLD1;POLR2D;CLSPN;ATRIP;RPL17;DONSON;RPA2;CDC7;CDC6;FAM111B;POLA2;POLE2;CDK2;POLE3;CDK1;FARSB
DNA replication initiation (GO:0006270)	3.4691e-21	1.10014e-18	0	0	37.9382	1787.28	PRIM2;CDT1;MCM7;MCM8;PRIM1;RPA2;MCM10;CDC7;CDC6;POLA2;CDC45;DBF4;ORC1;POLE2;CDK2;POLE3;MCM3;MCM4;TOPBP1;POLE
mitotic sister chromatid segregation (GO:0000070)	1.36508e-17	3.84802e-15	0	0	11.7704	457.076	SEH1L;CDCA5;NCAPG2;KIF14;CDCA8;NCAPG;NCAPH;NUSAP1;ZNF207;DLGAP5;SPAG5;NCAPH2;PLK1;KIF23;SMC1A;TUBG1;ZWINT;KIF18B;ESPL1;PRC1;CENPK;CDK1;KIF2C;NCAPD2;KPNB1;RAN
double-strand break repair via homologous recombination (GO:0000724)	5.10932e-16	1.29623e-13	0	0	11.2731	396.929	GINS2;POLQ;BLM;FEN1;PSMD14;MCM7;MCM8;RMI1;XRCC2;MCM9;RPA2;CDC7;FANCB;BRCA2;RAD51AP1;RECQL4;MMS22L;CDC45;RAD51;RNF138;RFWD3;MCM3;MCM4;RAD54L
cellular response to DNA damage stimulus (GO:0006974)	1.97089e-15	4.5456e-13	0	0	4.90999	166.254	TOP2A;FEN1;BLM;MCM7;MCM8;SUV39H1;MCM9;FBXO45;MCM10;RECQL4;RAD51AP1;TRIM28;EXO1;POLD1;CHEK1;RAD54L;TOPBP1;ATRIP;RFC5;POLQ;RFC3;CBX5;RFC4;XRCC5;CBX3;XRCC2;FANCA;MASTL;SMC1A;WDR76;NSMCE4A;RAD51;MSH2;RFWD3;UBE2T;POLE2;POLE3;TIMELESS;BCL2;CDK1;UBA1;DTL;RAD18
regulation of G2/M transition of mitotic cell cycle (GO:0010389)	3.82985e-15	8.09694e-13	0	0	7.97149	264.621	PSMD11;PSMD14;KIF14;HMMR;DBF4B;AURKA;HAUS8;HAUS7;PSMD2;PSMD3;PSMD1;CEP72;FBXO5;PLK4;HSP90AA1;PLK1;CDC7;TUBG1;TUBB4B;CDC25A;HAUS2;TPX2;PSMA1;PSME3;CDK2;CDK1;MAPRE1;DTL
DNA strand elongation involved in DNA replication (GO:0006271)	5.8986e-15	1.15113e-12	0	0	67.3819	2207.71	GINS1;POLD3;GINS2;RFC3;PCNA;RFC4;MCM7;GINS3;POLE3;MCM3;MCM4;POLE
mitotic cell cycle phase transition (GO:0044772)	1.79669e-14	3.25585e-12	0	0	6.25452	197.957	USP37;CCNF;FOXM1;AURKA;CCNB2;CCND3;HAUS8;HAUS7;RCC1;CEP72;SKP2;POLE;PLK4;HSP90AA1;PLK1;CDC7;TUBG1;TUBB4B;MASTL;CDC25A;HAUS2;CCNA2;WEE1;MELK;DBF4;CCNE2;UBE2S;CDK2;TACC3;CDK1;MAPRE1;BCAT1
regulation of mitotic cell cycle phase transition (GO:1901990)	3.87638e-14	6.55625e-12	0	0	6.55165	202.324	PSMD11;PSMD14;KIF14;BUB1B;HMMR;AURKA;HAUS8;HAUS7;PSMD2;PSMD3;PSMD1;CEP72;KNTC1;FBXO5;PLK4;HSP90AA1;PLK1;CDC6;TUBG1;TUBB4B;HAUS2;ANLN;TPX2;PSMA1;UBE2S;PSME3;CDK2;CDK1;MAPRE1;MAD2L1
sister chromatid segregation (GO:0000819)	2.50457e-13	3.97131e-11	0	0	23.6488	686.181	TOP2A;SPAG5;NCAPG2;PLK1;CDCA8;SMC1A;TUBG1;ZWINT;KIF18B;ESPL1;CENPK;NUSAP1;ZNF207;RAN
mitotic nuclear division (GO:0140014)	2.82243e-13	4.21206e-11	0	0	11.7521	339.59	SPAG5;NCAPG2;PLK1;CDCA8;KIF11;SMC1A;TUBG1;MZT1;ZWINT;TPX2;STAG1;KIF18B;ESPL1;UBE2S;CENPK;NUSAP1;ZNF207;KPNB1;RAN
DNA strand elongation (GO:0022616)	3.41384e-13	4.57241e-11	0	0	52.8485	1517.06	DCLRE1B;GINS1;POLD3;GINS2;RFC3;RFC4;MCM7;TERT;GINS3;MCM3;MCM4
double-strand break repair (GO:0006302)	3.42435e-13	4.57241e-11	0	0	6.77134	194.356	DCLRE1B;DCLRE1A;BLM;FEN1;PSMD14;MCM8;CDCA5;MCM9;HMGB2;BRCA2;RAD51AP1;RECQL4;BRIP1;KAT5;RNF138;KPNA2;POLQ;XRCC6;XRCC5;RMI1;XRCC2;RPA2;MMS22L;RAD51;RFWD3;DNA2;TRIP13
G1/S transition of mitotic cell cycle (GO:0000082)	4.14872e-12	5.26265e-10	0	0	9.78788	256.523	CDT1;USP37;PCNA;RRM2;CDC7;CDC6;TYMS;CDC25A;DHFR;DBF4;TFDP1;CDC45;CCNE2;ORC1;CDK2;RCC1;FBXO5;BCAT1;POLE
DNA replication checkpoint signaling (GO:0000076)	7.22496e-12	8.72845e-10	0	0	47.9609	1230.37	CDT1;TIPIN;CDC45;ORC1;TIMELESS;CDC6;CLSPN;DNA2;NAE1;TOPBP1
positive regulation of protein localization to nucleus (GO:1900182)	8.14278e-12	9.39011e-10	0	0	11.3024	288.594	CCT3;CCT2;PLK1;IPO5;CCT6A;TRIM28;TERT;DKC1;BAG3;TCP1;CDK1;CCT8;ECT2;GTSE1;CCT5;RAN;CCT4
positive regulation of DNA biosynthetic process (GO:2000573)	1.51571e-11	1.6719e-09	0	0	12.0385	299.911	CCT3;RFC5;CCT2;HSP90AA1;RFC3;RFC4;PCNA;XRCC5;DSCC1;PTGES3;CCT6A;DKC1;TCP1;CCT8;CCT5;CCT4
positive regulation of establishment of protein localization to telomere (GO:1904851)	2.27518e-11	2.40505e-09	0	0	133.862	3280.47	CCT3;CCT6A;CCT2;DKC1;TCP1;CCT8;CCT5;CCT4
interstrand cross-link repair (GO:0036297)	3.56439e-11	3.61714e-09	0	0	12.678	305.001	DCLRE1B;FANCI;DCLRE1A;MCM8;MCM9;FANCA;RPA2;FANCB;RAD51AP1;NEIL3;RAD51;FANCD2;RFWD3;UBE2T;ATRIP
regulation of cell cycle G2/M phase transition (GO:1902749)	4.02323e-11	3.92575e-09	0	0	9.11783	218.248	PLK4;HSP90AA1;ATAD5;PLK1;KIF14;HMMR;TUBG1;TUBB4B;HAUS2;AURKA;TPX2;HAUS8;HAUS7;CDK2;CDK1;CEP72;MAPRE1;GTSE1
base-excision repair (GO:0006284)	5.93819e-11	5.5797e-09	0	0	13.901	327.327	RFC5;POLQ;FEN1;RFC3;PCNA;RFC4;APEX2;RPA2;POLD3;NEIL3;POLD1;TDG;DNA2;POLE
regulation of establishment of protein localization to telomere (GO:0070203)	8.12754e-11	6.87319e-09	0	0	89.2368	2073.25	CCT3;CCT6A;CCT2;DKC1;TCP1;CCT8;CCT5;CCT4
regulation of protein localization to Cajal body (GO:1904869)	8.12754e-11	6.87319e-09	0	0	89.2368	2073.25	CCT3;CCT6A;CCT2;DKC1;TCP1;CCT8;CCT5;CCT4
positive regulation of protein localization to Cajal body (GO:1904871)	8.12754e-11	6.87319e-09	0	0	89.2368	2073.25	CCT3;CCT6A;CCT2;DKC1;TCP1;CCT8;CCT5;CCT4
negative regulation of mitotic metaphase/anaphase transition (GO:0045841)	2.10336e-10	1.68197e-08	0	0	27.97	623.237	PLK1;ZNF207;BUB1B;TTK;KNTC1;FBXO5;TRIP13;BUB1;ZWINT;MAD2L1
G2/M transition of mitotic cell cycle (GO:0000086)	2.12152e-10	1.68197e-08	0	0	6.55895	146.092	PLK4;HSP90AA1;PLK1;FOXM1;MASTL;TUBG1;TUBB4B;CDC25A;HAUS2;AURKA;CCNA2;CCNB2;WEE1;MELK;HAUS8;HAUS7;CDK2;CDK1;CEP72;SKP2;MAPRE1
positive regulation of protein localization to chromosome, telomeric region (GO:1904816)	2.37549e-10	1.82625e-08	0	0	66.9241	1483.08	CCT3;CCT6A;CCT2;DKC1;TCP1;CCT8;CCT5;CCT4
cell cycle G2/M phase transition (GO:0044839)	2.45824e-10	1.83428e-08	0	0	6.49899	143.799	PLK4;HSP90AA1;PLK1;FOXM1;MASTL;TUBG1;TUBB4B;CDC25A;HAUS2;AURKA;CCNA2;CCNB2;WEE1;MELK;HAUS8;HAUS7;CDK2;CDK1;CEP72;SKP2;MAPRE1
centromere complex assembly (GO:0034508)	3.53097e-10	2.55945e-08	0	0	16.1558	351.62	HELLS;CENPV;CENPI;CENPK;HJURP;CENPL;CENPM;CENPN;CENPA;CENPQ;DLGAP5;ITGB3BP
chromatin remodeling at centromere (GO:0031055)	9.51752e-10	6.70721e-08	0	0	17.6034	365.671	HELLS;CENPV;CENPI;CENPK;HJURP;CENPL;CENPM;CENPN;CENPA;CENPQ;ITGB3BP
recombinational repair (GO:0000725)	9.87514e-10	6.77115e-08	0	0	8.59096	178.141	POLQ;FEN1;BLM;PSMD14;MCM8;RMI1;MCM9;XRCC2;RPA2;BRCA2;RAD51AP1;RECQL4;MMS22L;RAD51;RNF138;RFWD3
positive regulation of establishment of protein localization (GO:1904951)	1.09668e-09	7.32178e-08	0	0	30.1585	622.2	CCT3;CCT6A;CCT2;DKC1;TCP1;CCT8;CORO2B;CCT5;CCT4
regulation of signal transduction by p53 class mediator (GO:1901796)	1.15159e-09	7.49126e-08	0	0	5.59195	115.094	RFC5;PRMT5;BLM;RFC3;RFC4;SETD9;RMI1;PAK1IP1;RPA2;AURKA;TPX2;BOP1;BRIP1;KAT5;EXO1;CHEK1;CDK2;CDK1;DNA2;TOPBP1;SGK1;ATRIP
regulation of cell cycle process (GO:0010564)	1.81399e-09	1.10916e-07	0	0	6.93445	139.575	PLK4;PRMT5;TIPIN;SPAG5;PLK1;KIF11;DBF4B;MYO19;AURKA;DBF4;PRC1;CHEK1;RCC1;FBXO5;SOX9;KIF20B;ECT2;BUB1
mitotic nuclear membrane organization (GO:0101024)	1.83622e-09	1.10916e-07	0	0	11.5269	231.869	NUP205;SEH1L;UBE2I;NUP188;VRK1;NUP160;CCNB2;CDK1;RCC1;NUP35;LBR;KPNB1;RAN
mitotic nuclear membrane reassembly (GO:0007084)	1.83622e-09	1.10916e-07	0	0	11.5269	231.869	NUP205;SEH1L;UBE2I;NUP188;VRK1;NUP160;CCNB2;CDK1;RCC1;NUP35;LBR;KPNB1;RAN
anaphase-promoting complex-dependent catabolic process (GO:0031145)	2.55274e-09	1.50612e-07	0	0	7.95722	157.442	PSMD11;PSMD14;PLK1;BUB1B;AURKA;PSMA1;UBE2S;PSMD2;PSME3;PSMD3;CDK2;CDK1;PSMD1;FBXO5;SKP2;MAD2L1
positive regulation of telomerase RNA localization to Cajal body (GO:1904874)	2.85581e-09	1.64663e-07	0	0	38.2365	752.261	CCT3;CCT6A;CCT2;DKC1;TCP1;CCT8;CCT5;CCT4
spindle assembly checkpoint signaling (GO:0071173)	3.31039e-09	1.7869e-07	0	0	25.1295	490.684	PLK1;ZNF207;BUB1B;TTK;KNTC1;TRIP13;BUB1;ZWINT;MAD2L1
mitotic spindle assembly checkpoint signaling (GO:0007094)	3.31039e-09	1.7869e-07	0	0	25.1295	490.684	PLK1;ZNF207;BUB1B;TTK;KNTC1;TRIP13;BUB1;ZWINT;MAD2L1
mitotic spindle checkpoint signaling (GO:0071174)	3.31039e-09	1.7869e-07	0	0	25.1295	490.684	PLK1;ZNF207;BUB1B;TTK;KNTC1;TRIP13;BUB1;ZWINT;MAD2L1
pre-replicative complex assembly (GO:0036388)	3.82082e-09	2.01946e-07	0	0	9.44488	183.068	CDT1;PSMD11;MCM7;PSMD14;MCM8;CDC6;PSMA1;ORC1;PSMD2;PSME3;PSMD3;MCM3;PSMD1;MCM4
nuclear membrane reassembly (GO:0031468)	3.94059e-09	2.04026e-07	0	0	10.6818	206.713	NUP205;SEH1L;UBE2I;NUP188;VRK1;NUP160;CCNB2;CDK1;RCC1;NUP35;LBR;KPNB1;RAN
telomere maintenance (GO:0000723)	6.3677e-09	3.23097e-07	0	0	10.1839	192.191	DCLRE1B;BLM;XRCC6;PCNA;XRCC5;PTGES3;RPA2;POLD3;RECQL4;RAD51;TERT;POLD1;DNA2
protein-DNA complex assembly (GO:0065004)	7.59104e-09	3.71475e-07	0	0	5.52187	103.239	CDT1;CENPV;PSMD11;PSMD14;MCM7;MCM8;HMGB2;RPA2;CDC6;CHAF1B;RAD51;ORC1;PSMA1;PSMD2;PSME3;PSMD3;MCM3;PSMD1;MCM4;SOX9
telomere organization (GO:0032200)	7.61399e-09	3.71475e-07	0	0	11.5339	215.607	DCLRE1B;POLD3;RECQL4;BLM;XRCC6;PCNA;TERT;XRCC5;POLD1;PTGES3;RPA2;DNA2
DNA integrity checkpoint signaling (GO:0031570)	1.0255e-08	4.81797e-07	0	0	13.1978	242.78	CDT1;BRIP1;TIPIN;CDC45;CHEK1;DONSON;TIMELESS;CLSPN;CDC6;DNA2;ATRIP
DNA replication-independent nucleosome assembly (GO:0006336)	1.0255e-08	4.81797e-07	0	0	13.1978	242.78	CENPI;CENPK;HAT1;HJURP;CENPL;CENPM;CENPN;CENPA;CENPQ;ITGB3BP;ASF1B
mitotic DNA damage checkpoint signaling (GO:0044773)	1.25779e-08	5.80182e-07	0	0	9.51826	173.15	TIPIN;BLM;PLK1;DONSON;RPA2;FANCD2;RFWD3;CHEK1;CDK2;CDK1;TOPBP1;CLSPN;DTL
regulation of transcription involved in G1/S transition of mitotic cell cycle (GO:0000083)	1.60917e-08	7.27986e-07	0	0	15.2485	273.634	DHFR;CDT1;PCNA;CDC45;RRM2;TFDP1;ORC1;FBXO5;CDC6;TYMS
regulation of cell cycle phase transition (GO:1901987)	1.6356e-08	7.27986e-07	0	0	6.84536	122.728	PSMD11;PSMD14;PLK1;BUB1B;DBF4B;DBF4;PSMA1;UBE2S;PSMD2;PSME3;PSMD3;CDK1;PSMD1;FBXO5;GTSE1;MAD2L1
regulation of telomerase RNA localization to Cajal body (GO:1904872)	1.79594e-08	7.8557e-07	0	0	26.7614	477.293	CCT3;CCT6A;CCT2;DKC1;TCP1;CCT8;CCT5;CCT4
DNA-dependent DNA replication maintenance of fidelity (GO:0045005)	3.16305e-08	1.36011e-06	0	0	11.5457	199.385	MMS22L;BLM;TIPIN;PCNA;RAD51;MCM9;POLD1;RFWD3;DONSON;TIMELESS;POLE
regulation of DNA replication (GO:0006275)	3.30956e-08	1.39939e-06	0	0	9.84299	169.534	CCNA2;CDT1;USP37;BLM;PCNA;ATAD5;DHX9;DSCC1;FBXO5;ESCO2;DNA2;CDC6
positive regulation of cell cycle process (GO:0090068)	4.02667e-08	1.6747e-06	0	0	6.36018	108.3	PLK4;FEN1;CENPV;SPAG5;KIF14;CDC7;KIF23;CDC6;DBF4B;AURKA;DBF4;NUSAP1;KIF20B;ECT2;E2F8;MAD2L1
base-excision repair, gap-filling (GO:0006287)	4.229e-08	1.73048e-06	0	0	13.4166	227.797	POLD3;RFC5;FEN1;RFC3;PCNA;RFC4;POLD1;TDG;RPA2;POLE
mitotic chromosome condensation (GO:0007076)	4.50758e-08	1.8152e-06	0	0	16.7478	283.288	CDCA5;NCAPH2;NCAPG2;PLK1;NUSAP1;CDK1;NCAPG;NCAPD2;NCAPH
mitotic G2/M transition checkpoint (GO:0044818)	5.29186e-08	2.09773e-06	0	0	10.8654	182.045	BLM;ORC1;CHEK1;PLK1;DONSON;CDK1;CLSPN;NAE1;TOPBP1;CDC6;DTL
CENP-A containing chromatin organization (GO:0061641)	1.27165e-07	4.88816e-06	0	0	14.3531	227.895	CENPI;CENPK;HJURP;CENPL;CENPM;CENPN;CENPA;CENPQ;ITGB3BP
CENP-A containing nucleosome assembly (GO:0034080)	1.27165e-07	4.88816e-06	0	0	14.3531	227.895	CENPI;CENPK;HJURP;CENPL;CENPM;CENPN;CENPA;CENPQ;ITGB3BP
mRNA splicing, via spliceosome (GO:0000398)	1.67918e-07	6.35832e-06	0	0	3.57496	55.7687	SF3B4;SF3B3;DHX9;CSTF2;SRSF1;PTBP1;PCBP1;POLR2D;DHX15;DCPS;PRMT5;HSPA8;RBM14;HNRNPA3;SF3A2;SRPK1;SNRNP40;DDX39A;NOVA1;GEMIN4;SRSF2;SRSF3;HNRNPC;RBMX;SNRPA;SNRPB
nucleotide-excision repair, DNA gap filling (GO:0006297)	2.58222e-07	9.63395e-06	0	0	16.7207	253.644	RFC5;POLD3;RFC3;PCNA;RFC4;POLD1;RPA2;POLE
mRNA transport (GO:0051028)	3.78488e-07	1.39163e-05	0	0	5.68357	84.0434	SLBP;NUP205;SEH1L;NUP188;SRSF1;NUP153;NUP160;ARC;HHEX;DDX39A;NUP50;SRSF2;SRSF3;NUP35;NUP54
tRNA export from nucleus (GO:0006409)	4.19705e-07	1.49971e-05	0	0	12.0541	176.999	NUP205;SEH1L;NUP188;NUP50;NUP35;NUP153;NUP54;NUP160;RAN
tRNA-containing ribonucleoprotein complex export from nucleus (GO:0071431)	4.19705e-07	1.49971e-05	0	0	12.0541	176.999	NUP205;SEH1L;NUP188;NUP50;NUP35;NUP153;NUP54;NUP160;RAN
mitotic spindle assembly (GO:0090307)	4.50373e-07	1.58694e-05	0	0	9.86057	144.094	TPX2;STAG1;PRC1;KIF4A;ZNF207;KIF23;KIF11;SMC1A;MZT1;KPNB1
regulation of cellular response to heat (GO:1900034)	4.78836e-07	1.66412e-05	0	0	6.62709	96.4368	HSPA8;HSP90AA1;NUP205;SEH1L;NUP188;PTGES3;RPA2;NUP153;NUP160;BAG3;NUP50;NUP35;NUP54
RNA export from nucleus (GO:0006405)	4.87266e-07	1.67053e-05	0	0	5.55808	80.7837	SLBP;NUP205;SEH1L;NUP188;SRSF1;NUP153;NUP160;HHEX;DDX39A;NUP50;SRSF2;SRSF3;NUP35;NUP54;RAN
double-strand break repair via break-induced replication (GO:0000727)	5.00226e-07	1.6921e-05	0	0	33.3436	483.756	GINS2;CDC45;MCM7;MCM3;MCM4;CDC7
mRNA export from nucleus (GO:0006406)	5.51588e-07	1.84129e-05	0	0	5.49738	79.2198	SLBP;NUP205;SEH1L;NUP188;SRSF1;NUP153;NUP160;HHEX;DDX39A;NUP50;POLR2D;SRSF2;SRSF3;NUP35;NUP54
chromosome condensation (GO:0030261)	5.63933e-07	1.85805e-05	0	0	9.57835	137.816	TOP2A;CDCA5;NCAPH2;NCAPG2;PLK1;NUSAP1;CDK1;NCAPG;NCAPD2;NCAPH
postreplication repair (GO:0006301)	7.01771e-07	2.28256e-05	0	0	9.3118	131.945	POLD3;RFC5;RFC3;PCNA;RFC4;MSH2;POLD1;RPA2;DTL;RAD18
positive regulation of mitotic cell cycle phase transition (GO:1901992)	8.39567e-07	2.69618e-05	0	0	7.85483	109.892	CCND3;TFDP1;ESPL1;CDCA5;CDK1;CDC7;FBXO5;DBF4B;DTL;DLGAP5;CDC25A
tRNA transport (GO:0051031)	9.20092e-07	2.91784e-05	0	0	10.7609	149.564	NUP205;SEH1L;NUP188;NUP50;NUP35;NUP153;NUP54;NUP160;RAN
histone exchange (GO:0043486)	1.17443e-06	3.60442e-05	0	0	10.3893	141.863	CENPI;CENPK;HJURP;CENPL;CENPM;CENPN;CENPA;CENPQ;ITGB3BP
ncRNA export from nucleus (GO:0097064)	1.17443e-06	3.60442e-05	0	0	10.3893	141.863	NUP205;SEH1L;NUP188;NUP50;NUP35;NUP153;NUP54;NUP160;RAN
mRNA-containing ribonucleoprotein complex export from nucleus (GO:0071427)	1.17922e-06	3.60442e-05	0	0	5.54577	75.7034	SLBP;NUP205;SEH1L;NUP188;SRSF1;NUP153;NUP160;HHEX;DDX39A;NUP50;SRSF2;SRSF3;NUP35;NUP54
mismatch repair (GO:0006298)	1.32339e-06	3.99136e-05	0	0	12.7363	172.39	POLD3;PCNA;MSH2;EXO1;MCM9;POLD1;TDG;RPA2
regulation of mitotic cell cycle (GO:0007346)	1.33727e-06	3.99136e-05	0	0	4.04336	54.686	PRMT5;PSMD11;PSMD14;PLK1;BUB1B;PSMA1;UBE2S;PSMD2;PSME3;PSMD3;CDK1;PSMD1;RCC1;GAS1;FBXO5;TTLL12;KIF20B;DLGAP5;MAD2L1
regulation of DNA-directed DNA polymerase activity (GO:1900262)	2.46716e-06	7.19446e-05	0	0	41.6123	537.317	RFC5;RFC3;PCNA;RFC4;DSCC1
positive regulation of DNA-directed DNA polymerase activity (GO:1900264)	2.46716e-06	7.19446e-05	0	0	41.6123	537.317	RFC5;RFC3;PCNA;RFC4;DSCC1
ribonucleoprotein complex assembly (GO:0022618)	2.54762e-06	7.34468e-05	0	0	4.49697	57.9225	PRMT5;HSP90AA1;SF3A2;DHX9;XRCC5;PTGES3;SRSF1;RPL6;SRPK1;RPS14;BOP1;POLR2D;GEMIN4;EIF4H;LUC7L3;SNRPB
translesion synthesis (GO:0019985)	2.89269e-06	8.24579e-05	0	0	9.12812	116.414	POLD3;RFC5;RFC3;PCNA;RFC4;POLD1;POLE2;RPA2;DTL
positive regulation of cell cycle G2/M phase transition (GO:1902751)	2.98037e-06	8.40132e-05	0	0	14.6054	185.832	ATAD5;CDK1;CDC7;DBF4B;FBXO5;DTL;CDC25A
DNA synthesis involved in DNA repair (GO:0000731)	3.56382e-06	9.85341e-05	0	0	8.85919	111.136	POLD3;RFC5;RFC3;PCNA;RFC4;POLD1;RPA2;POLE;DTL
RNA localization to Cajal body (GO:0090670)	3.61201e-06	9.85341e-05	0	0	132.952	1666.05	CCT2;DKC1;TCP1;CCT4
scaRNA localization to Cajal body (GO:0090666)	3.61201e-06	9.85341e-05	0	0	132.952	1666.05	CCT2;DKC1;TCP1;CCT4
mitotic G2 DNA damage checkpoint signaling (GO:0007095)	3.85891e-06	0.000103053	0	0	10.6963	133.33	BLM;CHEK1;PLK1;DONSON;CDK1;CLSPN;TOPBP1;DTL
positive regulation of telomere maintenance via telomerase (GO:0032212)	3.85891e-06	0.000103053	0	0	10.6963	133.33	CCT3;CCT6A;CCT2;XRCC5;TCP1;CCT8;CCT5;CCT4
DNA unwinding involved in DNA replication (GO:0006268)	3.92015e-06	0.000103598	0	0	20.0021	249.013	RECQL4;BLM;RAD51;MCM7;HMGA1;MCM4
protein sumoylation (GO:0016925)	3.96969e-06	0.000103826	0	0	7.44598	92.6044	NUP205;SEH1L;UBE2I;NUP188;TRIM28;NUP50;NUP35;NUP54;NUP153;NUP160
regulation of cyclin-dependent protein serine/threonine kinase activity (GO:0000079)	4.73042e-06	0.000122151	0	0	5.75655	70.5839	CCNA2;CCNB2;CCND3;HHEX;BLM;CCNE2;CCNF;PLK1;CDC6;ACTB;CDC25A;IPO5
mitotic DNA replication (GO:1902969)	4.81479e-06	0.000122151	0	0	33.2882	407.574	GINS1;CDC45;GINS3;MCM3;MCM4
mitotic DNA replication checkpoint signaling (GO:0033314)	4.81479e-06	0.000122151	0	0	33.2882	407.574	ORC1;CDC6;CLSPN;NAE1;TOPBP1
RNA splicing, via transesterification reactions with bulged adenosine as nucleophile (GO:0000377)	5.48391e-06	0.000137749	0	0	3.25602	39.4424	SF3B4;HSPA8;RBM14;HNRNPA3;SF3B3;SF3A2;DHX9;CSTF2;SRSF1;PTBP1;SNRNP40;DDX39A;NOVA1;PCBP1;POLR2D;DHX15;SRSF2;SRSF3;HNRNPC;RBMX;SNRPA;SNRPB
DNA biosynthetic process (GO:0071897)	5.90804e-06	0.000146948	0	0	18.1828	218.906	POLD3;RFC3;TERT;POLD1;TYMS;POLE
regulation of cytokinesis (GO:0032465)	6.1162e-06	0.0001492	0	0	5.59606	67.1784	PLK4;CENPV;PRC1;PLK1;KIF14;KIF23;CDC6;KIF20B;ECT2;MYO19;AURKA;E2F8
spindle assembly (GO:0051225)	6.1162e-06	0.0001492	0	0	5.59606	67.1784	TPX2;STAG1;HAUS8;HAUS7;ZNF207;RCC1;KIF11;SMC1A;MAPRE1;HAUS2;KPNB1;MZT1
nucleic acid metabolic process (GO:0090304)	6.68318e-06	0.000161478	0	0	6.14882	73.2688	PTBP1;FEN1;HNRNPA3;PCBP1;POLR2D;TOPBP1;DNA2;HNRNPC;KPNA2;RBMX;RAN
purine-containing compound biosynthetic process (GO:0072522)	7.40609e-06	0.000177257	0	0	12.2974	145.272	PRPS2;PNP;MTHFD1;GMPS;DCK;PAICS;GART
response to ionizing radiation (GO:0010212)	7.68172e-06	0.000182136	0	0	6.0477	71.2218	IKBIP;RAD51AP1;BLM;RAD51;KAT5;MSH2;FANCD2;RFWD3;AEN;TOPBP1;ECT2
positive regulation of telomere maintenance via telomere lengthening (GO:1904358)	7.78138e-06	0.00018279	0	0	9.54877	112.33	CCT3;CCT6A;CCT2;XRCC5;TCP1;CCT8;CCT5;CCT4
positive regulation of DNA-dependent DNA replication (GO:2000105)	8.61341e-06	0.000199321	0	0	27.7387	323.494	CDT1;DBF4;CDC7;DBF4B;E2F8
nucleotide biosynthetic process (GO:0009165)	8.64221e-06	0.000199321	0	0	16.6667	194.314	PRPS2;RRM1;RRM2;PNP;MTHFD1;GART
regulation of cellular response to stress (GO:0080135)	9.70837e-06	0.000221893	0	0	4.52814	52.2662	HSPA8;NUP205;HSP90AA1;SEH1L;NUP188;PTGES3;RPA2;NUP153;CORO2B;NUP160;BAG3;NUP50;NUP35;NUP54
regulation of generation of precursor metabolites and energy (GO:0043467)	1.31836e-05	0.000298631	0	0	7.34399	82.521	NUP205;SEH1L;NUP188;NOS2;NUP50;NUP35;NUP54;NUP153;NUP160
cell cycle G1/S phase transition (GO:0044843)	1.40468e-05	0.00031537	0	0	6.31945	70.6079	CCNA2;USP37;DBF4;CCNE2;CDK2;RCC1;CDC7;BCAT1;POLE;CDC25A
cell cycle checkpoint signaling (GO:0000075)	1.44086e-05	0.000320655	0	0	23.7748	265.034	WEE1;ZWILCH;BUB1B;BUB1;ZWINT
negative regulation of cell cycle process (GO:0010948)	1.62152e-05	0.000355967	0	0	6.2021	68.4064	TFDP1;CBX5;RRM2;RAD51;ESPL1;CBX3;CHEK1;CDC7;FBXO5;E2F8
establishment of mitotic spindle localization (GO:0040001)	1.6276e-05	0.000355967	0	0	10.6188	117.081	ESPL1;SAPCD2;PLK1;NUSAP1;CENPA;KPNB1;MAD2L1
regulation of intracellular signal transduction (GO:1902531)	1.68186e-05	0.000364691	0	0	2.5105	27.598	ARHGAP11A;BLM;SETD9;PAK1IP1;AKAP5;AURKA;ARHGAP22;BRIP1;KAT5;EXO1;ARHGDIA;CHEK1;TOPBP1;ECT2;FAM83D;ATRIP;RFC5;PRMT5;RFC3;RFC4;RMI1;RPA2;TRAF2;TPX2;BOP1;DEPDC1B;CDK2;CDK1;DNA2;SGK1
nucleobase-containing compound biosynthetic process (GO:0034654)	1.71607e-05	0.000365854	0	0	14.2842	156.739	POLD3;PNP;TERT;POLD1;TYMS;DCK
positive regulation of G2/M transition of mitotic cell cycle (GO:0010971)	1.71607e-05	0.000365854	0	0	14.2842	156.739	CDK1;CDC7;DBF4B;FBXO5;DTL;CDC25A
regulation of telomere maintenance via telomerase (GO:0032210)	1.83734e-05	0.000388444	0	0	7.00169	76.3507	CCT3;CCT6A;CCT2;XRCC5;TCP1;CCT8;HNRNPC;CCT5;CCT4
mitotic DNA integrity checkpoint signaling (GO:0044774)	2.28479e-05	0.000475124	0	0	20.8019	222.303	ORC1;CDC6;CLSPN;NAE1;TOPBP1
negative regulation of DNA-dependent DNA replication (GO:2000104)	2.28479e-05	0.000475124	0	0	20.8019	222.303	BLM;TIPIN;DONSON;TIMELESS;FBXO5
error-prone translesion synthesis (GO:0042276)	2.34298e-05	0.000483264	0	0	13.3313	142.131	RFC5;RFC3;PCNA;RFC4;POLE2;RPA2
regulation of gene silencing by miRNA (GO:0060964)	2.45315e-05	0.000501906	0	0	5.87476	62.3639	NUP205;SEH1L;NUP188;DHX9;NUP50;POLR2D;NUP35;NUP54;NUP153;NUP160
regulation of cyclin-dependent protein kinase activity (GO:1904029)	2.52062e-05	0.000511584	0	0	6.68981	70.8345	CCNA2;CCNB2;CCND3;BLM;CCNE2;CCNF;CDC6;ACTB;CDC25A
regulation of gene silencing by RNA (GO:0060966)	2.93611e-05	0.000586529	0	0	6.54404	68.2926	NUP205;SEH1L;NUP188;NUP50;POLR2D;NUP35;NUP54;NUP153;NUP160
regulation of posttranscriptional gene silencing (GO:0060147)	2.93611e-05	0.000586529	0	0	6.54404	68.2926	NUP205;SEH1L;NUP188;NUP50;POLR2D;NUP35;NUP54;NUP153;NUP160
mRNA processing (GO:0006397)	2.97905e-05	0.000590456	0	0	2.81208	29.3056	SF3B4;HSPA8;RBM14;HNRNPA3;SF3B3;SF3A2;DHX9;CSTF2;SRSF1;TBRG4;PTBP1;SNRNP40;DDX39A;NOVA1;PCBP1;POLR2D;DHX15;SRSF2;SRSF3;HNRNPC;RBMX;SNRPA;SNRPB
RNA splicing (GO:0008380)	3.02754e-05	0.000595417	0	0	4.68169	48.7138	SF3B4;PTBP1;SNRNP40;SF3B3;NOVA1;KHSRP;SRSF2;DHX15;LUC7L3;HNRNPC;SNRPB;SRPK1
regulation of carbohydrate catabolic process (GO:0043470)	3.1112e-05	0.000602528	0	0	7.63626	79.2484	NUP205;SEH1L;NUP188;NUP50;NUP35;NUP153;NUP54;NUP160
regulation of purine nucleotide metabolic process (GO:1900542)	3.1112e-05	0.000602528	0	0	7.63626	79.2484	NUP205;SEH1L;NUP188;NUP50;NUP35;NUP153;NUP54;NUP160
error-free translesion synthesis (GO:0070987)	3.14184e-05	0.000603852	0	0	12.4974	129.575	RFC5;RFC3;PCNA;RFC4;POLD1;RPA2
positive regulation of transferase activity (GO:0051347)	3.17956e-05	0.000606507	0	0	3.79463	39.2979	RFC5;CCT2;HSP90AA1;RFC3;UBE2I;RFC4;PCNA;XRCC5;DSCC1;PTGES3;PLK1;DBI;DKC1;TCP1;CCT4
response to X-ray (GO:0010165)	3.46825e-05	0.000651773	0	0	18.4896	189.875	IKBIP;BLM;XRCC6;MSH2;XRCC5
nuclear pore organization (GO:0006999)	3.46825e-05	0.000651773	0	0	18.4896	189.875	NUP205;SEH1L;NUP35;NUP153;NUP54
mitotic cell cycle checkpoint signaling (GO:0007093)	4.14555e-05	0.000773327	0	0	11.7617	118.686	WEE1;ZWILCH;CHEK1;BUB1B;BUB1;ZWINT
replication fork protection (GO:0048478)	4.71135e-05	0.00087246	0	0	33.2329	331.097	BLM;TIPIN;DONSON;TIMELESS
positive regulation of telomerase activity (GO:0051973)	4.93817e-05	0.000901305	0	0	8.65016	85.7743	CCT2;HSP90AA1;XRCC5;DKC1;PTGES3;TCP1;CCT4
protein localization to chromosome (GO:0034502)	4.93817e-05	0.000901305	0	0	8.65016	85.7743	MSH2;MCM8;XRCC5;MCM9;PLK1;RPA2;CENPA
regulation of double-strand break repair via homologous recombination (GO:0010569)	5.18101e-05	0.000938873	0	0	7.0323	69.3943	RAD51AP1;POLQ;PARPBP;RAD51;CHEK1;TIMELESS;RPA2;FANCB
ribosome biogenesis (GO:0042254)	5.52755e-05	0.000994566	0	0	3.27274	32.0833	NOP56;NOP58;PAK1IP1;WDR75;WDR12;RPL6;RPS14;BOP1;EBNA1BP2;EMG1;DKC1;EXOSC9;EXOSC8;ABCE1;GLUL;RPL17;RAN
gene expression (GO:0010467)	5.82609e-05	0.0010409	0	0	2.55979	24.9595	SLBP;NUP205;SEH1L;NUP188;SRSF1;RPL6;NUP160;MRPL55;RPS14;MRPL3;HHEX;POLR2D;RPL17;PABPC4;NUP153;SNRNP40;DDX39A;DKC1;NOVA1;NUP50;SRSF2;SRSF3;NUP35;NUP54;FARSB
regulation of cell cycle (GO:0051726)	7.00526e-05	0.00124282	0	0	2.71489	25.9714	CDC123;PLK1;LIN9;WDR12;FOXM1;MASTL;CDC25A;TBRG4;BOP1;CCNB2;CHEK1;BIRC5;IL12A;MYBL2;FBXO5;SOX9;TTLL12;SKP2;KIF20B;PRR11;DTL;DLGAP5
negative regulation of mitotic cell cycle (GO:0045930)	7.11567e-05	0.00125364	0	0	6.68	63.7982	WEE1;ZWILCH;CHEK1;BUB1B;GAS1;BUB1;ZWINT;MAD2L1
telomere maintenance via telomere lengthening (GO:0010833)	7.28211e-05	0.00127412	0	0	8.05276	76.7227	DCLRE1B;HSP90AA1;RAD51;TERT;DKC1;PTGES3;CDK2
protein import into nucleus (GO:0006606)	7.45246e-05	0.00129499	0	0	5.0713	48.1996	NUP188;CSE1L;NUP50;NUP35;NUP54;NUP153;KPNA2;KPNB1;RAN;IPO5
negative regulation of mitotic cell cycle phase transition (GO:1901991)	8.04381e-05	0.00138159	0	0	4.54974	42.895	WEE1;RBL1;PSMD11;PSMA1;PSMD14;PSMD2;PSME3;PSMD3;PSMD1;FBXO5;AURKA
protein stabilization (GO:0050821)	8.11419e-05	0.00138159	0	0	3.30327	31.1146	CCT3;CCT2;HSP90AA1;MCM8;PTGES3;CCT6A;BAG3;TCP1;ZNF207;CCT8;TBL1X;NAA15;PFN1;GTSE1;CCT5;CCT4
RNA processing (GO:0006396)	8.11419e-05	0.00138159	0	0	3.30327	31.1146	SF3B4;SF3B3;SF3A2;PABPC4;SRSF1;SRPK1;PTBP1;SNRNP40;DKC1;NOVA1;KHSRP;SRSF2;DHX15;LUC7L3;HNRNPC;SNRPB
regulation of nuclear cell cycle DNA replication (GO:0033262)	8.2831e-05	0.00139242	0	0	26.5849	249.864	TIPIN;DBF4;CDC7;DBF4B
mitotic cytokinesis (GO:0000281)	8.28758e-05	0.00139242	0	0	6.51674	61.2454	ANLN;ESPL1;KIF4A;PLK1;NUSAP1;KIF23;ECT2;CENPA
nucleotide-excision repair, DNA incision, 5'-to lesion (GO:0006296)	8.75555e-05	0.00145435	0	0	7.78394	72.7272	POLD3;RFC5;RFC3;PCNA;RFC4;POLD1;RPA2
DNA geometric change (GO:0032392)	8.77083e-05	0.00145435	0	0	9.99588	93.3764	RECQL4;BLM;DHX9;MCM9;HMGB2;DNA2
positive regulation of DNA replication (GO:0045740)	9.96264e-05	0.00164125	0	0	13.8651	127.754	CDT1;PCNA;ATAD5;DHX9;DNA2
negative regulation of G0 to G1 transition (GO:0070317)	0.00010463	0.00171256	0	0	7.53245	69.0355	CBX5;RRM2;RAD51;TFDP1;CBX3;CHEK1;CDC7
ciliary basal body-plasma membrane docking (GO:0097711)	0.000107944	0.00175548	0	0	4.38656	40.0664	PLK4;HSP90AA1;HAUS8;HAUS7;PLK1;CDK1;CEP72;TUBG1;MAPRE1;TUBB4B;HAUS2
regulation of cellular amine metabolic process (GO:0033238)	0.000111138	0.00178453	0	0	6.21299	56.5677	PSMD11;PSMA1;PSMD14;PSMD2;PSME3;PSMD3;ODC1;PSMD1
DNA duplex unwinding (GO:0032508)	0.000111138	0.00178453	0	0	6.21299	56.5677	RECQL4;BLM;RAD51;MCM7;DHX9;MCM9;HMGA1;MCM4
mitotic G1 DNA damage checkpoint signaling (GO:0031571)	0.000113742	0.00181486	0	0	5.37269	48.7925	TFDP1;PCNA;RFWD3;CDK2;CDK1;RPA2;GTSE1;AURKA;E2F8
DNA recombination (GO:0006310)	0.000124316	0.00194684	0	0	7.29669	65.6168	RECQL4;BLM;RAD51;MSH2;EXO1;XRCC2;RAD54L
replication fork processing (GO:0031297)	0.000124316	0.00194684	0	0	7.29669	65.6168	MMS22L;BLM;PCNA;RAD51;RFWD3;DNA2;BRCA2
nucleotide-excision repair, DNA incision (GO:0033683)	0.000124316	0.00194684	0	0	7.29669	65.6168	POLD3;RFC5;RFC3;PCNA;RFC4;POLD1;RPA2
negative regulation of G2/M transition of mitotic cell cycle (GO:0010972)	0.000128318	0.00199719	0	0	5.27816	47.2976	PSMD11;PSMA1;PSMD14;PSMD2;PSME3;CHEK1;PSMD3;PSMD1;AURKA
regulation of chromosome segregation (GO:0051983)	0.000134621	0.00208252	0	0	12.7979	114.068	ZNF207;KIF2C;CDC6;BUB1;RAD18
regulation of cellular amino acid metabolic process (GO:0006521)	0.000168096	0.00258461	0	0	5.8069	50.4676	PSMD11;PSMA1;PSMD14;PSMD2;PSME3;PSMD3;ODC1;PSMD1
regulation of G0 to G1 transition (GO:0070316)	0.000172704	0.00263946	0	0	6.86676	59.4931	CBX5;RRM2;RAD51;TFDP1;CBX3;CHEK1;CDC7
NLS-bearing protein import into nucleus (GO:0006607)	0.000178301	0.00270867	0	0	11.8831	102.576	NUP35;NUP54;KPNA2;KPNB1;IPO5
regulation of DNA recombination (GO:0000018)	0.000202048	0.0030331	0	0	6.67022	56.7436	RAD51AP1;BLM;RAD51;MSH2;CHEK1;RPA2;KPNA2
regulation of double-strand break repair (GO:2000779)	0.000202048	0.0030331	0	0	6.67022	56.7436	RAD51AP1;RAD51;CHEK1;TIMELESS;RPA2;DEK;FOXM1
nuclear DNA replication (GO:0033260)	0.000206974	0.00308878	0	0	18.9873	161.068	MCM7;DONSON;MCM3;MCM4
regulation of ATP metabolic process (GO:1903578)	0.000217982	0.00323404	0	0	5.56437	46.9137	NUP205;SEH1L;NUP188;NUP50;NUP35;NUP54;NUP153;NUP160
proteasome-mediated ubiquitin-dependent protein catabolic process (GO:0043161)	0.000224937	0.00331781	0	0	2.48464	20.8702	PSMD11;PSMD14;CCNF;PLK1;KIF14;BUB1B;FBXO45;AURKA;RNF126;KAT5;PSMA1;UBE2S;PSMD2;PSME3;PSMD3;CDK2;CDK1;PSMD1;FBXO5;TBL1X;SKP2;MAD2L1
regulation of hematopoietic stem cell differentiation (GO:1902036)	0.000226708	0.00332461	0	0	4.85125	40.7109	PSMD11;PSMA1;CBFB;PSMD14;PSMD2;PSME3;MYB;PSMD3;PSMD1
DNA replication, synthesis of RNA primer (GO:0006269)	0.00024189	0.00352687	0	0	49.7692	414.43	PRIM2;POLA2;PRIM1
negative regulation of cell cycle G2/M phase transition (GO:1902750)	0.000247134	0.00358274	0	0	5.45053	45.2698	PSMD11;PSMA1;PSMD14;PSMD2;PSME3;PSMD3;PSMD1;AURKA
nucleotide-excision repair (GO:0006289)	0.000264552	0.00381346	0	0	3.91788	32.2734	RFC5;POLD3;BRIP1;RFC3;RFC4;PCNA;POLD1;POLR2D;RPA2;BRCA2;POLE
SCF-dependent proteasomal ubiquitin-dependent protein catabolic process (GO:0031146)	0.000282341	0.00404689	0	0	4.23394	34.6014	PSMD11;PSMA1;PSMD14;PSMD2;PSME3;CCNF;PSMD3;KIF14;PSMD1;SKP2
chromosome organization (GO:0051276)	0.000287508	0.0040749	0	0	3.87644	31.6095	TOP2A;CDT1;HHEX;CENPV;MSH2;SUV39H1;RFWD3;POLE3;HMGB2;CDCA8;PHF19
peptidyl-lysine modification (GO:0018205)	0.000287508	0.0040749	0	0	3.87644	31.6095	NUP205;SEH1L;UBE2I;NUP188;KAT5;TRIM28;NUP50;NUP35;NUP153;NUP54;NUP160
purine nucleoside monophosphate biosynthetic process (GO:0009127)	0.000303257	0.00422727	0	0	16.613	134.581	GMPS;GART;PAICS;PFAS
regulation of sister chromatid cohesion (GO:0007063)	0.000303257	0.00422727	0	0	16.613	134.581	FEN1;ESPL1;CDCA5;BUB1
mitotic nuclear membrane disassembly (GO:0007077)	0.000303257	0.00422727	0	0	16.613	134.581	CCNB2;PLK1;CDK1;VRK1
regulation of hematopoietic progenitor cell differentiation (GO:1901532)	0.000344616	0.00475158	0	0	4.55629	36.3277	PSMD11;PSMA1;CBFB;PSMD14;PSMD2;PSME3;MYB;PSMD3;PSMD1
nucleic acid phosphodiester bond hydrolysis (GO:0090305)	0.000344616	0.00475158	0	0	4.55629	36.3277	RFC5;POLD3;FEN1;RFC3;RFC4;PCNA;POLD1;RPA2;DNA2
regulation of telomerase activity (GO:0051972)	0.000362179	0.00494004	0	0	5.98486	47.4203	CCT2;HSP90AA1;XRCC5;DKC1;PTGES3;TCP1;CCT4
positive regulation of nucleocytoplasmic transport (GO:0046824)	0.000362179	0.00494004	0	0	5.98486	47.4203	TRIM28;DHX9;BAG3;ECT2;GTSE1;RAN;IPO5
import into nucleus (GO:0051170)	0.000420268	0.00570171	0	0	4.42182	34.378	NUP188;CSE1L;NUP50;GEMIN4;NUP153;KPNB1;RAN;IPO5;SNRPB
double-strand break repair via nonhomologous end joining (GO:0006303)	0.000444729	0.00600148	0	0	4.94457	38.1624	DCLRE1B;DCLRE1A;POLQ;XRCC6;KAT5;PSMD14;XRCC5;HMGB2
cellular protein-containing complex assembly (GO:0034622)	0.000457115	0.00613025	0	0	3.05005	23.4566	CCT2;NUP205;HSP90AA1;PSMD11;DHX9;PTGES3;NUP153;TRAF2;CENPA;ANLN;TCP1;PSMG3;EIF4H;DLGAP5
purine nucleobase biosynthetic process (GO:0009113)	0.000473199	0.00613025	0	0	33.1778	254.009	GMPS;GART;PAICS
regulation of cell cycle checkpoint (GO:1901976)	0.000473199	0.00613025	0	0	33.1778	254.009	RFWD3;RPA2;WDR76
maintenance of DNA methylation (GO:0010216)	0.000473199	0.00613025	0	0	33.1778	254.009	HELLS;DNMT1;UHRF1
mitotic DNA replication initiation (GO:1902975)	0.000473199	0.00613025	0	0	33.1778	254.009	GINS3;MCM3;MCM4
nuclear cell cycle DNA replication initiation (GO:1902315)	0.000473199	0.00613025	0	0	33.1778	254.009	GINS3;MCM3;MCM4
positive regulation of nuclear cell cycle DNA replication (GO:0010571)	0.000473199	0.00613025	0	0	33.1778	254.009	DBF4;CDC7;DBF4B
cellular response to ionizing radiation (GO:0071479)	0.000473602	0.00613025	0	0	5.69233	43.5756	RAD51AP1;BLM;XRCC6;RAD51;XRCC5;TMEM109;ECT2
regulation of cellular ketone metabolic process (GO:0010565)	0.000553076	0.00712261	0	0	4.76749	35.7562	PSMD11;PSMA1;PSMD14;PSMD2;PSME3;PSMD3;ODC1;PSMD1
RNA metabolic process (GO:0016070)	0.000564811	0.00723699	0	0	3.32145	24.8412	PTBP1;HNRNPA3;SNRNP40;DKC1;DHX9;NOVA1;PCBP1;PABPC4;POLR2D;HNRNPC;RBMX;TBRG4
heterochromatin assembly (GO:0031507)	0.000577126	0.00734933	0	0	8.75372	65.2805	HELLS;CENPV;SUV39H1;POLE3;HMGA1
pyrimidine nucleoside biosynthetic process (GO:0046134)	0.000585165	0.00734933	0	0	13.289	98.9185	UCK2;CAD;TK1;DCK
ribonucleoside monophosphate biosynthetic process (GO:0009156)	0.000585165	0.00734933	0	0	13.289	98.9185	GMPS;PAICS;PFAS;GART
nuclear membrane disassembly (GO:0051081)	0.000585165	0.00734933	0	0	13.289	98.9185	CCNB2;PLK1;CDK1;VRK1
positive regulation of Wnt signaling pathway (GO:0030177)	0.000600831	0.00750891	0	0	3.11225	23.0842	PSMD11;PSMD14;DEPDC1B;HHEX;SFRP2;TERT;PSMA1;PSMD2;PSME3;PSMD3;PSMD1;TBL1X;ATP6V1C2
positive regulation of cytokinesis (GO:0032467)	0.000673225	0.00837241	0	0	6.44529	47.0728	CENPV;KIF14;KIF23;CDC6;ECT2;KIF20B
mitotic metaphase plate congression (GO:0007080)	0.000690258	0.00854237	0	0	5.3034	38.6005	CDT1;SEH1L;CDCA5;KIF14;CDCA8;KIF2C;KPNB1
G-quadruplex DNA unwinding (GO:0044806)	0.000810012	0.00997573	0	0	24.8821	177.122	BLM;DHX9;DNA2
ubiquitin-dependent protein catabolic process (GO:0006511)	0.000846946	0.0103783	0	0	2.23381	15.8017	PSMD11;UBE2I;PSMD14;UHRF1;PLK1;KIF14;BUB1B;FBXO45;AURKA;RNF126;KAT5;PSMA1;UBE2S;PSMD2;PSME3;PSMD3;PSMD1;UBA1;TBL1X;SKP2;DTL;MAD2L1
regulation of mitotic metaphase/anaphase transition (GO:0030071)	0.000850879	0.0103783	0	0	7.91922	55.9829	ESPL1;PLK1;FBXO5;CDC6;DLGAP5
regulation of exit from mitosis (GO:0007096)	0.000899023	0.010913	0	0	6.05405	42.4643	ANLN;UBE2S;CDCA5;BUB1B;KNTC1;MAD2L1
regulation of mRNA catabolic process (GO:0061013)	0.000952858	0.0115114	0	0	3.31492	23.0588	HSPA8;PSMD11;PSMD14;PSMA1;KHSRP;PSMD2;PSME3;EXOSC9;PSMD3;EXOSC8;PSMD1
purine ribonucleoside monophosphate biosynthetic process (GO:0009168)	0.0010153	0.0121975	0	0	11.0731	76.3218	GMPS;PAICS;PFAS;GART
microtubule polymerization or depolymerization (GO:0031109)	0.00101926	0.0121975	0	0	7.55886	52.0706	KIF18B;KIF14;ZNF207;STMN3;KIF2C
rRNA metabolic process (GO:0016072)	0.001025	0.0122086	0	0	2.92289	20.1185	NOP56;NOP58;WDR75;WDR12;RPL6;RPS14;BOP1;EBNA1BP2;EMG1;DKC1;EXOSC9;EXOSC8;RPL17
regulation of transcription from RNA polymerase II promoter in response to stress (GO:0043618)	0.00103146	0.0122281	0	0	3.85293	26.4958	PSMD11;PSMA1;PSMD14;BAG3;PSMD2;PSME3;CHEK1;PSMD3;PSMD1
protein polyubiquitination (GO:0000209)	0.00106463	0.0125626	0	0	2.28969	15.6732	PSMD11;TRAF3IP2;CBFB;PSMD14;CCNF;TRAF2;RNF126;PSMA1;UBE2S;PSMD2;PSME3;UBE2T;PSMD3;BCL2;PSMD1;TRIM14;SKP2;UNKL;DTL;THOP1
regulation of glycolytic process (GO:0006110)	0.00111127	0.0130523	0	0	4.23623	28.8159	NUP205;SEH1L;NUP188;NUP50;NUP35;NUP54;NUP153;NUP160
regulation of establishment of planar polarity (GO:0090175)	0.00111966	0.0130902	0	0	3.80396	25.8469	PSMD11;PSMA1;SAPCD2;PSMD14;PSMD2;PSME3;PSMD3;PSMD1;PFN1
positive regulation of protein import into nucleus (GO:0042307)	0.00121117	0.0139893	0	0	7.22985	48.5569	TRIM28;BAG3;ECT2;RAN;IPO5
protein depolymerization (GO:0051261)	0.00121117	0.0139893	0	0	7.22985	48.5569	KIF18B;KIF14;MICAL3;STMN3;KIF2C
protein import (GO:0017038)	0.00121386	0.0139893	0	0	3.75622	25.2191	HSP90AA1;ABCD3;NUP188;CSE1L;NUP50;NUP153;KPNB1;RAN;IPO5
cytoskeleton-dependent cytokinesis (GO:0061640)	0.00121862	0.0139893	0	0	4.16983	27.9797	ANLN;ESPL1;KIF4A;PLK1;NUSAP1;KIF23;ECT2;CENPA
mitotic spindle elongation (GO:0000022)	0.00126775	0.0142946	0	0	19.9046	132.774	PRC1;KIF4A;KIF23
mitotic spindle midzone assembly (GO:0051256)	0.00126775	0.0142946	0	0	19.9046	132.774	PRC1;KIF4A;KIF23
pre-replicative complex assembly involved in nuclear cell cycle DNA replication (GO:0006267)	0.00126775	0.0142946	0	0	19.9046	132.774	MCM7;MCM3;MCM4
protein localization to microtubule cytoskeleton (GO:0072698)	0.00126775	0.0142946	0	0	19.9046	132.774	FAM83D;KIF20B;MAPRE1
regulation of mRNA stability (GO:0043488)	0.00128578	0.0144326	0	0	2.9972	19.9505	HSPA8;PSMD11;PSMD14;PSMA1;KHSRP;PSMD2;PSME3;EXOSC9;PSMD3;EXOSC8;PSMD1;TBRG4
negative regulation of cell aging (GO:0090344)	0.00129705	0.0144326	0	0	10.2208	67.9441	RBL1;TERT;FBXO5;FOXM1
protein localization to chromosome, centromeric region (GO:0071459)	0.00129705	0.0144326	0	0	10.2208	67.9441	ZWILCH;CDK1;TTK;CENPA
transcription-coupled nucleotide-excision repair (GO:0006283)	0.00133407	0.0147797	0	0	4.10546	27.1762	RFC5;POLD3;RFC3;RFC4;PCNA;POLD1;POLR2D;RPA2
regulation of mitotic nuclear division (GO:0007088)	0.00135469	0.0148781	0	0	4.66554	30.8121	PRMT5;CHEK1;NUSAP1;RCC1;FBXO5;KIF20B;AURKA
positive regulation of gene expression, epigenetic (GO:0045815)	0.00135469	0.0148781	0	0	4.66554	30.8121	CDCA4;CHEK1;ATAD2;HMGA1;POLR1E;DEK;ACTB
regulation of stem cell differentiation (GO:2000736)	0.00142144	0.0155439	0	0	3.66422	24.023	PSMD11;PSMA1;CBFB;PSMD14;PSMD2;PSME3;MYB;PSMD3;PSMD1
telomere maintenance via telomerase (GO:0007004)	0.00142851	0.0155543	0	0	6.92824	45.3878	HSP90AA1;TERT;DKC1;PTGES3;CDK2
positive regulation of intracellular protein transport (GO:0090316)	0.00144537	0.0156705	0	0	2.95282	19.3096	TFDP1;TRIM28;BAG3;BCL2;ITGB1BP1;AKAP5;KIF20B;ECT2;GTSE1;RAN;IPO5;YWHAH
DNA damage response, signal transduction by p53 class mediator (GO:0030330)	0.00145805	0.0156741	0	0	4.04305	26.4038	TFDP1;PCNA;KAT5;CDK1;FOXM1;GTSE1;AURKA;E2F8
NIK/NF-kappaB signaling (GO:0038061)	0.00145805	0.0156741	0	0	4.04305	26.4038	PSMD11;PSMA1;PSMD14;PSMD2;PSME3;PSMD3;PSMD1;TRAF2
regulation of primary metabolic process (GO:0080090)	0.0016	0.0171274	0	0	3.09079	19.8977	C1QTNF2;PSMD11;PSMD14;PSMA1;NFYA;PSMD2;PSME3;PSMD3;ODC1;PSMD1;TBL1X
regulation of protein serine/threonine kinase activity (GO:0071900)	0.00161184	0.0171817	0	0	3.30792	21.2712	CCNA2;CCNB2;CCND3;BLM;CCNE2;CCNF;CDC6;TRIB1;ACTB;CDC25A
DNA conformation change (GO:0071103)	0.00162918	0.0172218	0	0	9.49022	60.9241	TOP2A;HHEX;HAT1;HMGB2
microtubule depolymerization (GO:0007019)	0.00162918	0.0172218	0	0	9.49022	60.9241	KIF18B;KIF14;STMN3;KIF2C
RNA-dependent DNA biosynthetic process (GO:0006278)	0.00167328	0.0175418	0	0	6.65077	42.5182	HSP90AA1;TERT;DKC1;PTGES3;CDK2
positive regulation of protein import (GO:1904591)	0.00167328	0.0175418	0	0	6.65077	42.5182	TRIM28;BAG3;ECT2;RAN;IPO5
positive regulation of cell division (GO:0051781)	0.00171842	0.0178762	0	0	5.2561	33.4622	CENPV;KIF14;KIF23;CDC6;ECT2;KIF20B
negative regulation of cellular macromolecule biosynthetic process (GO:2000113)	0.00172753	0.0178762	0	0	1.89226	12.0368	CITED1;SUV39H1;HMGB2;DBI;ENO1;FOXM1;TYMS;HHEX;KAT5;TRIM28;MYB;SOX9;HSPA8;XRCC6;CBX5;UBE2I;XRCC5;CBX3;HMGA1;CDC6;PA2G4;DHFR;SFRP2;CAPRIN1;ID4;DEPDC1;TIMELESS;BIRC5;RCOR2
regulation of cell division (GO:0051302)	0.00173337	0.0178762	0	0	3.92373	24.9459	PLK4;BLM;SFRP2;KIF18B;PRC1;PLK1;MYO19;AURKA
RNA transport (GO:0050658)	0.00173337	0.0178762	0	0	3.92373	24.9459	SLBP;ARC;DDX39A;NUP188;SRSF1;SRSF2;SRSF3;NUP153
regulation of programmed cell death (GO:0043067)	0.00185109	0.0190095	0	0	2.60596	16.3967	STEAP3;HSP90AA1;CITED1;CHM;TRAF2;LRP8;GAS1;BIRC5;SOX9;NAE1;SKP2;SGK1;DCPS;BCAR1
rRNA processing (GO:0006364)	0.00185824	0.0190095	0	0	2.72039	17.1062	NOP56;NOP58;WDR75;WDR12;RPL6;RPS14;BOP1;EBNA1BP2;EMG1;DKC1;EXOSC9;EXOSC8;RPL17
mRNA metabolic process (GO:0016071)	0.00192209	0.0195837	0	0	3.49307	21.8469	SF3B4;PTBP1;SLBP;SF3A2;SRSF1;DHX15;SRSF2;SNRPB;TBRG4
protein acetylation (GO:0006473)	0.00194746	0.0197628	0	0	6.39464	39.9104	KAT5;DSCC1;HAT1;ESCO2;NAA15
DNA double-strand break processing (GO:0000729)	0.00201608	0.0202968	0	0	8.85708	54.9723	BLM;KAT5;RNF138;DNA2
folic acid metabolic process (GO:0046655)	0.00201608	0.0202968	0	0	8.85708	54.9723	DHFR;PM20D2;MTHFD1;SLC19A1
DNA damage checkpoint signaling (GO:0000077)	0.00225306	0.022504	0	0	6.15749	37.5327	BRIP1;CHEK1;DONSON;CLSPN;ATRIP
RNA biosynthetic process (GO:0032774)	0.00225306	0.022504	0	0	6.15749	37.5327	PRIM2;PRMT5;POLA2;TERT;PRIM1
protein modification by small protein conjugation (GO:0032446)	0.00241615	0.0240384	0	0	2.0065	12.0903	NUP205;SEH1L;PCNA;UBE2I;NUP188;UHRF1;PLK1;CCNF;FBXO45;NUP153;NUP160;TRIM28;RNF138;UBE2S;RFWD3;UBE2T;NUP50;TRIM14;NUP35;UBA1;NUP54;NAE1;RAD18
protein deubiquitination (GO:0016579)	0.00246001	0.0242106	0	0	2.28199	13.7093	USP37;PSMD11;PSMD14;TRAF2;ACTB;CDC25A;CCNA2;ASXL1;PSMA1;STAMBPL1;PSMD2;PSME3;PSMD3;CDK1;PSMD1;CLSPN;SKP2
purine ribonucleoside monophosphate metabolic process (GO:0009167)	0.0024621	0.0242106	0	0	8.30308	49.8745	GMPS;PAICS;PFAS;GART
regulation of nuclear division (GO:0051783)	0.0024621	0.0242106	0	0	8.30308	49.8745	PRMT5;RCC1;FBXO5;KIF20B
modification-dependent protein catabolic process (GO:0019941)	0.00256845	0.0250621	0	0	2.5075	14.9559	PSMD11;UBE2I;PSMD14;UHRF1;PLK1;BUB1B;FBXO45;AURKA;RNF126;UBE2S;PSMD3;UBA1;DTL;MAD2L1
ncRNA processing (GO:0034470)	0.00256845	0.0250621	0	0	2.5075	14.9559	NOP56;NOP58;POP7;WDR75;WDR12;RPL6;RPS14;BOP1;EBNA1BP2;EMG1;DKC1;EXOSC9;EXOSC8;RPL17
regulation of DNA damage checkpoint (GO:2000001)	0.00259967	0.0250774	0	0	14.2161	84.6196	RFWD3;RPA2;WDR76
DNA replication-dependent nucleosome assembly (GO:0006335)	0.00259967	0.0250774	0	0	14.2161	84.6196	CHAF1B;HAT1;ASF1B
DNA replication-dependent nucleosome organization (GO:0034723)	0.00259967	0.0250774	0	0	14.2161	84.6196	CHAF1B;HAT1;ASF1B
regulation of cellular component organization (GO:0051128)	0.00271778	0.0261175	0	0	2.87213	16.9684	HSPA8;HSP90AA1;HJURP;KIF14;PLCE1;WFDC1;SPOCK1;TRAF2;SGK1;BCAR1;AURKA
regulation of ubiquitin protein ligase activity (GO:1904666)	0.00297149	0.0283409	0	0	7.81426	45.4688	UBE2S;PLK1;FBXO5;MAD2L1
protein localization to chromatin (GO:0071168)	0.00297149	0.0283409	0	0	7.81426	45.4688	MSH2;MCM8;MCM9;PLK1
nuclear export (GO:0051168)	0.00326868	0.0310586	0	0	3.50926	20.0848	DDX39A;NUP188;CSE1L;SRSF1;SRSF2;SRSF3;NUP153;RAN
positive regulation of cellular process (GO:0048522)	0.00336211	0.0318271	0	0	1.76317	10.0416	CDC123;RTKN2;KIF14;TTK;DBF4B;FOXM1;TBRG4;C1QBP;EXOSC9;CHEK1;IL12A;SOX9;FBXO5;TIPIN;SPAG5;CDC7;PA2G4;CDC6;DKK1;FOSL1;NSMCE4A;SFRP2;SAPCD2;ACOX2;PRC1;CDK2;BCL2;BIRC5;ITGB1BP1;KIF20B;RAD18
protein modification by small protein removal (GO:0070646)	0.00345576	0.0322608	0	0	2.20166	12.4784	USP37;PSMD11;PSMD14;TRAF2;ACTB;CDC25A;CCNA2;ASXL1;PSMA1;STAMBPL1;PSMD2;PSME3;PSMD3;CDK1;PSMD1;CLSPN;SKP2
pyrimidine nucleoside salvage (GO:0043097)	0.00349693	0.0322608	0	0	12.4385	70.3503	UCK2;TK1;DCK
pyrimidine-containing compound salvage (GO:0008655)	0.00349693	0.0322608	0	0	12.4385	70.3503	UCK2;TK1;DCK
formation of extrachromosomal circular DNA (GO:0001325)	0.00349693	0.0322608	0	0	12.4385	70.3503	BLM;EXO1;DNA2
t-circle formation (GO:0090656)	0.00349693	0.0322608	0	0	12.4385	70.3503	BLM;EXO1;DNA2
telomere maintenance via telomere trimming (GO:0090737)	0.00349693	0.0322608	0	0	12.4385	70.3503	BLM;EXO1;DNA2
tetrahydrofolate metabolic process (GO:0046653)	0.00349693	0.0322608	0	0	12.4385	70.3503	DHFR;MTHFD1;TYMS
Wnt signaling pathway, planar cell polarity pathway (GO:0060071)	0.00351769	0.0323347	0	0	3.4635	19.5686	PSMD11;PSMA1;PSMD14;PSMD2;PSME3;PSMD3;PSMD1;PFN1
regulation of chromosome organization (GO:0033044)	0.00354841	0.0323824	0	0	7.37976	41.6311	CDT1;CENPV;XRCC5;BUB1
chaperone-mediated protein complex assembly (GO:0051131)	0.00354841	0.0323824	0	0	7.37976	41.6311	CCT2;HSP90AA1;PTGES3;PSMG3
non-canonical Wnt signaling pathway (GO:0035567)	0.00364147	0.0331126	0	0	2.92873	16.4459	SFRP2;PSMD11;PSMD14;PSMA1;PSMD2;PSME3;PSMD3;PSMD1;FZD8;PFN1
protein ubiquitination (GO:0016567)	0.00371302	0.0336426	0	0	1.82791	10.2288	PCNA;PSMD11;CBFB;PSMD14;UHRF1;CCNF;FBXO45;RNF138;PSMD2;PSMD3;PSMD1;SKP2;UNKL;PLK1;TRAF2;RNF126;PSMA1;UBE2S;PSME3;RFWD3;UBE2T;BCL2;TRIM14;UBA1;DTL;THOP1;RAD18
regulation of protein import into nucleus (GO:0042306)	0.00383051	0.0345837	0	0	5.36187	29.8375	TRIM28;BAG3;ECT2;RAN;IPO5
regulation of phosphorylation (GO:0042325)	0.00385692	0.0346986	0	0	2.90311	16.1352	NUP205;SEH1L;NUP188;MCM7;NUP50;PTGES3;NUP35;NUP153;NUP54;NUP160
protein localization to nucleus (GO:0034504)	0.00404808	0.0362897	0	0	3.09519	17.053	HHEX;NUP188;CSE1L;NUP50;PLK1;NUP153;KPNB1;RAN;IPO5
purine nucleotide biosynthetic process (GO:0006164)	0.0045615	0.0400433	0	0	11.0558	59.5921	PRPS2;MTHFD1;GART
attachment of mitotic spindle microtubules to kinetochore (GO:0051315)	0.0045615	0.0400433	0	0	11.0558	59.5921	CDT1;SEH1L;KIF2C
regulation of DNA-dependent DNA replication (GO:0090329)	0.0045615	0.0400433	0	0	11.0558	59.5921	CDT1;BLM;TIPIN
mitotic G1/S transition checkpoint signaling (GO:0044819)	0.0045615	0.0400433	0	0	11.0558	59.5921	RFWD3;CDK2;RPA2
nucleoside salvage (GO:0043174)	0.0045615	0.0400433	0	0	11.0558	59.5921	UCK2;TK1;DCK
protein localization to condensed chromosome (GO:1903083)	0.0045615	0.0400433	0	0	11.0558	59.5921	ZWILCH;CDK1;TTK
purine nucleotide metabolic process (GO:0006163)	0.00492085	0.0427541	0	0	6.6411	35.2926	PRPS2;PNP;MTHFD1;GART
establishment of mitotic spindle orientation (GO:0000132)	0.00492085	0.0427541	0	0	6.6411	35.2926	SAPCD2;PLK1;CENPA;MAD2L1
response to gamma radiation (GO:0010332)	0.00492085	0.0427541	0	0	6.6411	35.2926	XRCC6;XRCC5;FANCD2;TMEM109
regulation of mRNA splicing, via spliceosome (GO:0048024)	0.00499047	0.043211	0	0	3.25147	17.2335	SF3B4;PTBP1;DAZAP1;NOVA1;C1QBP;SRSF3;RBMX;SRPK1
positive regulation of canonical Wnt signaling pathway (GO:0090263)	0.00508999	0.0439228	0	0	2.78143	14.6873	HHEX;SFRP2;PSMD11;PSMD14;PSMA1;PSMD2;PSME3;PSMD3;PSMD1;TBL1X
protein monoubiquitination (GO:0006513)	0.00544343	0.0468135	0	0	4.888	25.4828	RNF126;UHRF1;UBE2T;DTL;RAD18
antigen processing and presentation of exogenous peptide antigen via MHC class I, TAP-dependent (GO:0002479)	0.00558636	0.0478804	0	0	3.53158	18.3198	PSMD11;PSMA1;PSMD14;PSMD2;PSME3;PSMD3;PSMD1
negative regulation of nucleic acid-templated transcription (GO:1903507)	0.00562116	0.0480165	0	0	1.83482	9.50658	HSPA8;XRCC6;CBX5;UBE2I;CITED1;XRCC5;CBX3;SUV39H1;HMGA1;HMGB2;ENO1;PA2G4;FOXM1;HHEX;SFRP2;KAT5;TRIM28;MYB;ID4;DEPDC1;TIMELESS;BIRC5;SOX9;RCOR2
RNA splicing, via transesterification reactions (GO:0000375)	0.00572404	0.0487311	0	0	6.32453	32.654	SF3B4;SNRNP40;SF3B3;KHSRP
kinetochore organization (GO:0051383)	0.00580158	0.0490621	0	0	9.94974	51.2374	CDT1;CENPA;DLGAP5
negative regulation of cellular senescence (GO:2000773)	0.00580158	0.0490621	0	0	9.94974	51.2374	RBL1;TERT;FBXO5
DNA damage response, signal transduction by p53 class mediator resulting in cell cycle arrest (GO:0006977)	0.00587971	0.0495575	0	0	3.99216	20.5048	TFDP1;PCNA;CDK1;GTSE1;AURKA;E2F8
positive regulation of protein kinase activity (GO:0045860)	0.00590914	0.0496407	0	0	2.56886	13.1815	TPX2;XRCC6;HSP90AA1;XRCC5;MMD;ITGB3;KIF14;CLSPN;ECT2;DKK1;LRP8
GO Molecular Function
RNA binding (GO:0003723)	6.92281e-16	3.48217e-13	0	0	2.7682	96.6281	EIF4A1;POP7;ENO1;RPL6;IPO5;RPS14;TRIM28;KHSRP;ZNF207;NUSAP1;KPNA2;DDX18;EIF1AX;DIMT1;WDR75;EBNA1BP2;ARC;DDX39A;DKC1;SRSF2;SRSF3;TFAM;DNA2;PFN1;SNRPA;KPNB1;SNRPB;SLBP;DHX9;CSTF2;RAD51AP1;STIP1;EMG1;TERT;PRDX1;PCBP1;TOE1;HSPA8;XRCC6;UBE2I;XRCC5;PA2G4;EIF2S1;SRPK1;DHFR;CCT6A;CAPRIN1;UBA1;HNRNPC;APOBEC3B;TOP2A;DAZAP1;GDI2;HMGB2;PTBP1;MRPL3;C1QBP;DHX15;LBR;CCT3;HSP90AA1;RBM14;PABPC4;DARS2;GNL2;SMC1A;P…
single-stranded DNA binding (GO:0003697)	5.58395e-12	1.40436e-09	0	0	8.84169	229.098	BLM;MCM7;DHX9;MCM8;MCM9;HMGB2;RPA2;MCM10;BRCA2;RAD51AP1;NEIL3;CDC45;RAD51;MSH2;RNF138;PCBP1;POLR2D;MCM3;MCM4;NUP35
DNA binding (GO:0003677)	1.70565e-11	2.85981e-09	0	0	2.88016	71.412	TOP2A;DCLRE1B;DCLRE1A;FEN1;MCM7;MCM8;MCM9;HMGB2;MCM10;BRCA2;RPL6;ELK4;HHEX;TRIM28;EXO1;SOX9;POLE;RFC3;TIPIN;FOXD2;SMC1A;POU3F1;WDR76;NEIL3;MSH2;MCM3;TIMELESS;MCM4;TFAM;DNA2;DNMT1;BLM;PCNA;CBFB;DHX9;LIN9;RAD51AP1;BRIP1;CDC45;TERT;ORC1;RNF138;PCBP1;TDG;POLD1;POLR2D;E2F2;CLSPN;CDT1;POLQ;XRCC6;ATAD5;NFYA;XRCC5;HMGA1;RPA2;RAD51;BCL2;NUP35;RAD18;PHF19
DNA replication origin binding (GO:0003688)	3.62377e-10	4.5569e-08	0	0	25.8171	561.222	CDC45;MCM7;ORC1;DHX9;MCM8;MCM9;MCM3;MCM4;MCM10;CDC6
single-stranded DNA helicase activity (GO:0017116)	1.09668e-09	1.10326e-07	0	0	30.1585	622.2	RFC5;POLQ;RFC3;RFC4;RAD51;MCM7;DHX9;DSCC1;DNA2
DNA secondary structure binding (GO:0000217)	2.24838e-08	1.88489e-06	0	0	14.5848	256.845	RAD51AP1;RECQL4;BLM;NEIL3;MSH2;XRCC2;HMGB2;HMGA1;CLSPN;RAD18
damaged DNA binding (GO:0003684)	4.10638e-08	2.95073e-06	0	0	11.1953	190.411	DCLRE1B;DCLRE1A;POLQ;FEN1;NEIL3;PCNA;POLD1;TDG;HMGB2;RPA2;RAD18
DNA polymerase binding (GO:0070182)	4.39762e-07	2.765e-05	0	0	21.2497	311.033	FANCI;CDT1;HSP90AA1;PCNA;RAD51;FANCD2;PTGES3
DNA polymerase activity (GO:0034061)	2.12706e-06	0.000118879	0	0	15.5799	203.486	POLD3;POLQ;TERT;POLD1;POLE2;POLE3;POLE
microtubule binding (GO:0008017)	5.41565e-06	0.000272407	0	0	3.37037	40.8698	SPAG5;PLK1;KIF14;KIF23;SKA1;TPX2;KIF18B;OPA1;HAUS8;HAUS7;PRC1;NUSAP1;ZNF207;KRIT1;BIRC5;KIF2C;KIF20B;MAPRE1;FAM83D;GTSE1;DLGAP5
exodeoxyribonuclease activity, producing 5'-phosphomonoesters (GO:0016895)	1.44086e-05	0.000611559	0	0	23.7748	265.034	DCLRE1B;DCLRE1A;FEN1;EXO1;POLD1
tubulin binding (GO:0015631)	1.45899e-05	0.000611559	0	0	2.87633	32.0284	SPAG5;PLK1;KIF14;STMN3;KIF23;BRCA2;SKA1;TPX2;KIF18B;OPA1;HAUS8;PRC1;NUSAP1;ZNF207;KRIT1;BIRC5;KIF2C;TTLL12;KIF20B;ALDOA;FAM83D;GTSE1;DLGAP5;CCT5
DNA-directed DNA polymerase activity (GO:0003887)	2.34298e-05	0.000906554	0	0	13.3313	142.131	POLD3;POLQ;POLD1;POLE2;POLE3;POLE
mRNA binding (GO:0003729)	3.6256e-05	0.00130263	0	0	2.93388	29.9987	EIF4A1;SLBP;DAZAP1;RBM14;DHX9;PABPC4;CSTF2;SRSF1;TYMS;DHFR;RPS14;PTBP1;ARC;NOVA1;PCBP1;C1QBP;KHSRP;LUC7L3;HNRNPC;RBMX;CCT5
ATP binding (GO:0005524)	8.08258e-05	0.00271036	0	0	2.76048	26.0126	PRPS2;HSPA8;BLM;HSP90AA1;RRM1;ABCD3;DHX9;PLK1;CAD;KIF14;DARS2;IDE;HSPA14;SRPK1;RAD51;MSH2;OAS3;TDG;TRIP13;TRIB1;ABCE1
purine ribonucleoside triphosphate binding (GO:0035639)	0.000106288	0.00334142	0	0	2.28469	20.9035	PRPS2;BLM;ABCD3;DHX9;KIF14;IDE;HSPA14;TUBB6;TDG;TUBB1;HSPA8;HSP90AA1;RRM1;PLK1;CAD;RAB39A;DARS2;GNL2;TUBB4B;TUBG1;SRPK1;RAD51;MSH2;OAS3;TSR1;TRIP13;TRIB1;ABCE1;RAN
adenyl ribonucleotide binding (GO:0032559)	0.000113803	0.00336724	0	0	2.61793	23.7735	PRPS2;HSPA8;BLM;HSP90AA1;RRM1;ABCD3;DHX9;PLK1;CAD;KIF14;DARS2;IDE;HSPA14;SRPK1;RAD51;MSH2;OAS3;TDG;TRIP13;TRIB1;ABCE1;SLC19A1
protein kinase binding (GO:0019901)	0.000237285	0.00608353	0	0	2.13879	17.8509	TOP2A;USP37;KIF14;KIF11;DBF4B;FOXM1;PPM1D;ACTB;AURKA;CCND3;RNF138;FBXO5;SOX9;FAM83D;DUSP5;HSP90AA1;PLK1;VRK1;TRAF2;DUSP6;CDC25A;ACTA2;CCNA2;TPX2;MSH2;PRC1;TRIM14;TRIB1;MAPRE1;BCAR1
5'-deoxyribose-5-phosphate lyase activity (GO:0051575)	0.00024189	0.00608353	0	0	49.7692	414.43	POLQ;XRCC6;XRCC5
D-loop DNA binding (GO:0062037)	0.00024189	0.00608353	0	0	49.7692	414.43	RAD51AP1;RECQL4;BLM
ATP hydrolysis activity (GO:0140603)	0.000314949	0.00754377	0	0	6.14268	49.529	HSP90AA1;ABCB10;DHX9;KIF14;DNA2;KIF20B;MYO19
RNA-directed DNA polymerase activity (GO:0003964)	0.000473199	0.0103487	0	0	33.1778	254.009	TERT;DKC1;PTGES3
telomerase activity (GO:0003720)	0.000473199	0.0103487	0	0	33.1778	254.009	TERT;DKC1;PTGES3
exonuclease activity (GO:0004527)	0.000538724	0.0112908	0	0	5.55651	41.82	DCLRE1B;FEN1;EXO1;EXOSC9;EXOSC8;APEX2;AEN
5'-3' exonuclease activity (GO:0008409)	0.000585165	0.0117735	0	0	13.289	98.9185	DCLRE1B;DCLRE1A;FEN1;EXO1
3'-5' DNA helicase activity (GO:0043138)	0.0010153	0.0189147	0	0	11.0731	76.3218	RECQL4;BLM;MCM7;DHX9
DNA binding, bending (GO:0008301)	0.0010153	0.0189147	0	0	11.0731	76.3218	TOP2A;HHEX;HMGB2;TFAM
microtubule motor activity (GO:0003777)	0.00121867	0.0191888	0	0	4.761	31.9463	KIF18B;KIF4A;KIF14;KIF23;KIF2C;KIF11;KIF20B
5'-3' exodeoxyribonuclease activity (GO:0035312)	0.00126775	0.0191888	0	0	19.9046	132.774	DCLRE1B;DCLRE1A;EXO1
5'-flap endonuclease activity (GO:0017108)	0.00126775	0.0191888	0	0	19.9046	132.774	FEN1;EXO1;DNA2
bubble DNA binding (GO:0000405)	0.00126775	0.0191888	0	0	19.9046	132.774	RECQL4;BLM;NEIL3
carbon-nitrogen ligase activity, with glutamine as amido-N-donor (GO:0016884)	0.00126775	0.0191888	0	0	19.9046	132.774	CAD;GMPS;PFAS
histone kinase activity (GO:0035173)	0.00126775	0.0191888	0	0	19.9046	132.774	CDK2;CDK1;AURKA
four-way junction DNA binding (GO:0000400)	0.00129705	0.0191888	0	0	10.2208	67.9441	BLM;MSH2;XRCC2;HMGB2
cadherin binding (GO:0045296)	0.00144077	0.0207059	0	0	2.2281	14.5775	NOP56;HSPA8;SLC3A2;ENO1;BZW2;PAICS;RPL6;ANLN;CCNB2;BAG3;PCBP1;PRDX1;EIF4H;TAGLN2;CCT8;PFN1;ALDOA;MAPRE1;RAN;TMPO
snoRNA binding (GO:0030515)	0.00167328	0.0233794	0	0	6.65077	42.5182	NOP56;NOP58;XRCC5;DKC1;TSR1
flap endonuclease activity (GO:0048256)	0.00186022	0.0252889	0	0	16.5863	104.279	FEN1;EXO1;DNA2
sequence-specific mRNA binding (GO:1990825)	0.00259967	0.0335291	0	0	14.2161	84.6196	DHFR;DHX9;TYMS
oxidized purine DNA binding (GO:0032357)	0.00259967	0.0335291	0	0	14.2161	84.6196	RECQL4;BLM;MSH2
motor activity (GO:0003774)	0.00318197	0.0400133	0	0	3.95201	22.7251	KIF18B;KIF4A;KIF14;KIF23;KIF2C;KIF11;KIF20B
3'-5'-exodeoxyribonuclease activity (GO:0008296)	0.00349693	0.0424964	0	0	12.4385	70.3503	POLD1;APEX2;POLE
telomerase RNA binding (GO:0070034)	0.00354841	0.0424964	0	0	7.37976	41.6311	TERT;DKC1;HNRNPC;SNRPB
magnesium ion binding (GO:0000287)	0.00396507	0.0463821	0	0	2.72222	15.0545	TOP2A;FEN1;MSH2;OPA1;ENOSF1;TDG;PLK1;TKT;DCTPP1;RAN;SRPK1
GO Cellular Component
Term	P-value	Adjusted P-value	Old P-value	Old Adjusted P-value	Odds Ratio	Combined Score	Genes
nucleus (GO:0005634)	8.58181e-29	1.9824e-26	0	0	2.67078	172.6	EIF4A1;POP7;CCNF;ENO1;RPL6;ACTB;ELK4;TRIM28;KAT5;PSMD2;PSMD3;MYB;CHEK1;PSMD1;RCC1;SOX9;FBXO5;SKP2;GLUL;TMPO;TIPIN;METTL1;IFRD2;WDR76;RNF126;NEIL3;DDX39A;PSME3;TFAM;DNA2;PFN1;TRIB1;KIF20B;PRR11;SLBP;CDCA4;DHX9;CDCA5;CDCA7;NCAPG;WDR62;BRIP1;TERT;PRDX1;PCBP1;HIVEP3;PLK4;CDT1;XRCC6;XRCC5;NCAPH2;PLK1;MICAL3;CDC7;PA2G4;CDC6;SRPK1;FAM111B;FOSL1;TPX2;STAG1;ID4;HNRNPC;RAD18;CUTC;APOBEC3B;TOP2A;FEN1;CITED1…
intracellular membrane-bounded organelle (GO:0043231)	4.59364e-22	5.30565e-20	0	0	2.31063	113.527	EIF4A1;POP7;CCNF;ENO1;RPL6;ACTB;ELK4;STS;TRIM28;KAT5;PSMD2;PSMD3;MYB;CHEK1;PSMD1;RCC1;SOX9;FBXO5;SKP2;GLUL;TMPO;TIPIN;METTL1;IFRD2;WDR76;RNF126;NEIL3;DDX39A;PSME3;TFAM;DNA2;PFN1;TRIB1;KIF20B;PRR11;SLBP;CDCA4;DHX9;CDCA5;CDCA7;NCAPG;WDR62;BRIP1;TERT;PRDX1;PCBP1;HIVEP3;PLK4;CDT1;XRCC6;XRCC5;NCAPH2;XRCC2;PLK1;MICAL3;CDC7;PA2G4;CDC6;SRPK1;FAM111B;FOSL1;TPX2;STAG1;ID4;HNRNPC;RAD18;CUTC;APOBEC3B;TOP2A;F…
intracellular non-membrane-bounded organelle (GO:0043232)	1.54342e-19	1.18844e-17	0	0	3.28132	142.131	TOP2A;FEN1;POP7;MCM7;PAK1IP1;HJURP;HMGB2;BUB1B;MCM10;KIF11;ACTB;PTBP1;RPS14;KAT5;ARHGDIA;ZNF207;NUSAP1;RCC1;FBXO5;TOPBP1;SKP2;CCT3;DDX18;TPM3;METTL1;DIMT1;WDR75;AEN;VRK1;KIF23;ESCO2;GNL2;SMC1A;TUBG1;EBNA1BP2;SAPCD2;DKC1;FANCD2;MCM3;GEMIN4;POLR1E;KIF2C;ITGB1BP1;KIF20B;MAPRE1;DTL;SF3B4;SLBP;BLM;CDCA2;SF3B3;DHX9;CDCA5;CDCA8;TTK;HSPA14;PPM1D;AURKA;RECQL4;RAD51AP1;EMG1;TERT;TCOF1;EXOSC9;EXOSC8;FAM83D;…
nuclear lumen (GO:0031981)	1.43563e-13	8.29075e-12	0	0	3.23221	95.583	TOP2A;FEN1;POP7;MCM7;PAK1IP1;HJURP;HMGB2;MCM10;PTBP1;RPS14;KAT5;ZNF207;NUSAP1;SKP2;DDX18;METTL1;DIMT1;WDR75;AEN;VRK1;GNL2;EBNA1BP2;SAPCD2;DKC1;FANCD2;MCM3;GEMIN4;POLR1E;BIRC5;KIF20B;DTL;SF3B4;SLBP;BLM;SF3B3;DHX9;CDCA8;PPM1D;EMG1;TERT;TCOF1;EXOSC9;E2F8;PLK4;NOP56;NOP58;XRCC6;CBX5;XRCC5;NUP153;PA2G4;CDC6;WDR12;BOP1;WEE1;RAD51;NOVA1;UBE2T;TSR1;NCAPD2;CUTC;RAN
spindle (GO:0005819)	4.40087e-13	2.0332e-11	0	0	6.12642	174.308	BUB1B;TTK;KIF11;SKA3;SKA1;AURKA;NUSAP1;FBXO5;TBL1X;ECT2;FAM83D;SPAG5;CBX3;PLK1;CDC7;KIF23;CDC6;TUBG1;MZT1;TPX2;ESPL1;PRC1;KIF4A;CDK1;TACC3;BIRC5;KIF2C;MAPRE1;MAD2L1
microtubule (GO:0005874)	7.03899e-13	2.71001e-11	0	0	6.2526	174.961	KIF14;KIF11;SKA3;SKA1;AURKA;TUBB6;HAUS8;TUBB1;CCT8;CCT5;CCT4;CCT3;CCT2;PLK1;KIF23;TUBG1;TUBB4B;CCT6A;TPX2;KIF18B;PRC1;KIF4A;TCP1;CDK1;BIRC5;KIF2C;KIF20B;MAPRE1
nucleolus (GO:0005730)	2.37124e-12	7.8251e-11	0	0	3.1007	82.9983	TOP2A;FEN1;POP7;MCM7;PAK1IP1;HJURP;HMGB2;MCM10;PTBP1;RPS14;KAT5;ZNF207;NUSAP1;SKP2;DDX18;METTL1;DIMT1;WDR75;AEN;VRK1;GNL2;EBNA1BP2;SAPCD2;DKC1;FANCD2;MCM3;GEMIN4;POLR1E;KIF20B;DTL;SF3B4;SLBP;BLM;SF3B3;DHX9;CDCA8;PPM1D;EMG1;TERT;TCOF1;EXOSC9;E2F8;PLK4;NOP56;NOP58;XRCC6;CBX5;XRCC5;NUP153;PA2G4;CDC6;WDR12;BOP1;WEE1;NOVA1;UBE2T;TSR1;CUTC;RAN
nuclear chromosome (GO:0000228)	2.63166e-11	7.59891e-10	0	0	9.39935	228.976	TOP2A;GINS1;GINS2;BLM;MCM7;SUV39H1;GINS3;SMC1A;TUBG1;RAD51;KAT5;EXOSC9;CHEK1;MCM3;RCC1;BIRC5;MCM4;NCAPD2
mitotic spindle (GO:0072686)	4.46586e-11	1.14624e-09	0	0	7.22522	172.191	SPAG5;CDC7;KIF23;CDC6;KIF11;SKA3;TUBG1;SKA1;HAUS2;TPX2;KIF18B;ESPL1;HAUS8;HAUS7;NUSAP1;CDK1;TACC3;TBL1X;ECT2;FAM83D;MAD2L1
chromosome (GO:0005694)	5.4215e-11	1.25237e-09	0	0	6.03129	142.568	TOP2A;DDX18;BLM;CDCA2;CDCA5;HMGB2;NCAPG;ESCO2;SMC1A;RAD51AP1;RECQL4;BOP1;EBNA1BP2;EMG1;STAG1;RAD51;FANCD2;EXOSC9;EXOSC8;RCC1;BIRC5;NCAPD2;TOPBP1;TRIP13
spindle microtubule (GO:0005876)	1.79519e-10	3.76989e-09	0	0	11.0209	247.318	PLK1;KIF11;TUBG1;SKA3;HAUS2;SKA1;AURKA;KIF18B;HAUS8;HAUS7;PRC1;KIF4A;CDK1;BIRC5;KNTC1
microtubule cytoskeleton (GO:0015630)	1.04309e-09	2.00795e-08	0	0	3.81379	78.8732	KIF14;BUB1B;TTK;KIF11;HMMR;SKA1;AURKA;CCNB2;TUBB6;TUBB1;FBXO5;CCT8;FAM83D;GTSE1;CCT5;CCT4;CCT3;CCT2;CENPV;CBX3;PLK1;KIF23;TUBG1;TUBB4B;MZT1;CCT6A;TPX2;KIF18B;PRC1;TCP1;KIF2C;KIF20B;MAPRE1
condensed chromosome (GO:0000793)	3.94059e-09	7.00213e-08	0	0	10.6818	206.713	CBX3;SUV39H1;HMGB2;NCAPG;SMC1A;TUBG1;CENPA;NSMCE4A;RAD51;FANCD2;CHEK1;RCC1;NCAPD2
CMG complex (GO:0071162)	1.19564e-07	1.97281e-06	0	0	50.0206	797.299	GINS1;GINS2;MCM7;GINS3;MCM3;MCM4
polymeric cytoskeletal fiber (GO:0099513)	2.21682e-06	3.41391e-05	0	0	3.35081	43.6256	CCT3;CCT2;TPM3;KIF14;KIF23;KIF11;TUBG1;TUBB4B;ACTB;AIF1L;CCT6A;TUBB6;KIF18B;TCP1;TUBB1;COTL1;KIF2C;CCT8;KIF20B;MAPRE1;CCT5;GAS7;CCT4
alpha DNA polymerase:primase complex (GO:0005658)	3.61201e-06	5.21484e-05	0	0	132.952	1666.05	PRIM2;POLA2;PRIM1;MCM3
condensed nuclear chromosome (GO:0000794)	1.71607e-05	0.000233183	0	0	14.2842	156.739	RAD51;SUV39H1;CHEK1;RCC1;SMC1A;TUBG1
cyclin-dependent protein kinase holoenzyme complex (GO:0000307)	2.06944e-05	0.000265578	0	0	10.1566	109.546	CCNA2;CCNB2;CCND3;CCNE2;CCNF;CDK2;CDK1
cytoplasmic vesicle lumen (GO:0060205)	3.37679e-05	0.000410546	0	0	4.28014	44.0683	HSPA8;XRCC6;HSP90AA1;PSMD11;PSMD14;XRCC5;GDI2;PNP;PSMD2;PSMD3;COTL1;CCT8;ALDOA
serine/threonine protein kinase complex (GO:1902554)	8.75555e-05	0.00101127	0	0	7.78394	72.7272	CCNA2;CCNB2;CCND3;CCNE2;CCNF;CDK2;CDK1
ficolin-1-rich granule lumen (GO:1904813)	0.00027596	0.00303556	0	0	3.62256	29.6878	HSPA8;XRCC6;HSP90AA1;PNP;PSMD11;PSMD14;PSMD2;PSMD3;COTL1;CCT8;ALDOA;KPNB1
mitotic spindle microtubule (GO:1990498)	0.000427884	0.00449278	0	0	14.7664	114.538	HAUS8;HAUS7;TUBG1;HAUS2
condensed chromosome, centromeric region (GO:0000779)	0.00259967	0.0261097	0	0	14.2161	84.6196	CBX3;NCAPD2;CENPA
ficolin-1-rich granule (GO:0101002)	0.00318555	0.0306609	0	0	2.54394	14.6255	HSPA8;XRCC6;HSP90AA1;PSMD11;PSMD14;ATAD3B;PNP;PSMD2;PSMD3;COTL1;CCT8;ALDOA;KPNB1
cytoskeleton (GO:0005856)	0.00345987	0.0319692	0	0	1.77721	10.0706	DHX9;HMMR;SKA1;ACTB;AURKA;CCNB2;ARHGDIA;KNTC1;CCT8;TOPBP1;FAM83D;GTSE1;CCT3;CENPV;TPM3;PLK1;TUBB4B;CORO2B;MYO19;AIF1L;TPX2;ANLN;ARC;PRC1;ZYX;KIF2C;ITGB1BP1;HNRNPC;ALDOA;CENPQ
spliceosomal snRNP complex (GO:0097525)	0.00368818	0.0327681	0	0	4.43688	24.8582	SNRNP40;SF3B3;SF3A2;LUC7L3;SNRPA;SNRPB
KEGG Pathway
Term	P-value	Adjusted P-value	Old P-value	Old Adjusted P-value	Odds Ratio	Combined Score	Genes
Cell cycle	1.86664e-20	4.53593e-18	0	0	11.5613	525.204	PCNA;MCM7;BUB1B;TTK;CCNB2;CCND3;CDC45;ORC1;CHEK1;E2F2;SKP2;BUB1;YWHAH;PLK1;CDC7;CDC6;SMC1A;CDC25A;CCNA2;STAG1;WEE1;DBF4;RBL1;TFDP1;CCNE2;ESPL1;CDK2;CDK1;MCM3;MCM4;MAD2L1
DNA replication	1.15564e-18	1.4041e-16	0	0	34.0246	1405.28	RFC5;PRIM2;FEN1;RFC3;PCNA;RFC4;MCM7;PRIM1;RPA2;POLD3;POLA2;POLD1;POLE2;POLE3;MCM3;MCM4;DNA2;POLE
Mismatch repair	8.73155e-09	7.07255e-07	0	0	21.5374	399.655	RFC5;POLD3;RFC3;PCNA;RFC4;MSH2;EXO1;POLD1;RPA2
Base excision repair	2.24838e-08	1.36589e-06	0	0	14.5848	256.845	POLD3;FEN1;NEIL3;PCNA;POLD1;TDG;POLE2;POLE3;APEX2;POLE
Fanconi anemia pathway	4.14257e-08	2.01329e-06	0	0	9.60813	163.332	FANCI;BLM;BRIP1;RAD51;RMI1;FANCD2;UBE2T;FANCA;RPA2;FANCB;BRCA2;ATRIP
Homologous recombination	2.20307e-07	8.92243e-06	0	0	10.8165	165.798	POLD3;BLM;BRIP1;RAD51;POLD1;XRCC2;RAD54L;RPA2;TOPBP1;BRCA2
RNA transport	6.29028e-07	2.18363e-05	0	0	4.08239	58.2928	EIF4A1;PRMT5;NUP205;POP7;SEH1L;UBE2I;NUP188;EIF1AX;PABPC4;NUP153;EIF2S1;NUP160;NUP50;GEMIN4;TACC3;NUP35;NUP54;KPNB1;RAN;EIF3B
Nucleotide excision repair	8.68174e-07	2.63708e-05	0	0	9.05967	126.445	POLD3;RFC5;RFC3;PCNA;RFC4;POLD1;POLE2;POLE3;RPA2;POLE
p53 signaling pathway	1.33511e-06	3.60479e-05	0	0	6.60895	89.3959	CCNB2;STEAP3;CCND3;RRM2;CCNE2;CHEK1;CDK2;BCL2;CDK1;CYCS;PPM1D;GTSE1
Pyrimidine metabolism	4.70679e-06	0.000114375	0	0	7.28374	89.346	DTYMK;RRM1;UCK2;PNP;RRM2;CAD;TK1;TYMS;DCK;DCTPP1
Amyotrophic lateral sclerosis	3.12691e-05	0.000690762	0	0	2.61073	27.0808	NUP205;SEH1L;PSMD11;NUP188;PSMD14;ACTB;NUP160;TUBB6;PSMD2;PSMD3;TUBB1;PSMD1;HNRNPA3;NOS2;NUP153;TRAF2;TUBB4B;EIF2S1;PSMA1;NUP50;BCL2;SRSF3;CYCS;NUP35;NUP54;PFN1
Spliceosome	3.72239e-05	0.000753784	0	0	3.73803	38.1225	SF3B4;HSPA8;HNRNPA3;SF3B3;SF3A2;SRSF1;SNRNP40;PCBP1;SRSF2;DHX15;SRSF3;HNRNPC;RBMX;SNRPA;SNRPB
Oocyte meiosis	0.00011196	0.00209279	0	0	3.76084	34.2137	PLK1;ADCY1;SMC1A;AURKA;CCNB2;CCNE2;ESPL1;CDK2;CDK1;FBXO5;BUB1;YWHAH;MAD2L1
Progesterone-mediated oocyte maturation	0.000171582	0.00297817	0	0	4.13906	35.8875	CCNA2;CCNB2;HSP90AA1;PLK1;CDK2;CDK1;ADCY1;BUB1;CDC25A;AURKA;MAD2L1
Cellular senescence	0.000213549	0.0034595	0	0	3.30986	27.9738	TRAF3IP2;LIN9;FOXM1;CDC25A;CCNA2;CCNB2;CCND3;RBL1;CCNE2;CHEK1;CDK2;CDK1;E2F2;MYBL2
Proteasome	0.000362179	0.00550059	0	0	5.98486	47.4203	PSMD11;PSMD14;PSMA1;PSMD2;PSME3;PSMD3;PSMD1
Human T-cell leukemia virus 1 infection	0.000793711	0.0113454	0	0	2.64687	18.8955	BUB1B;ADCY1;ELK4;FOSL1;CCNA2;CCNB2;CCND3;KAT5;TERT;CCNE2;ESPL1;CHEK1;CDK2;E2F2;RAN;MAD2L1
Epstein-Barr virus infection	0.00097022	0.013098	0	0	2.6913	18.6722	PSMD11;PSMD14;TRAF2;CCNA2;CCND3;CCNE2;PSMD2;OAS3;PSMD3;CDK2;BCL2;PSMD1;CYCS;E2F2;SKP2
Spinocerebellar ataxia	0.00107393	0.013735	0	0	3.06632	20.9627	NOP56;PSMD11;KAT5;PSMD14;OPA1;PSMA1;NFYA;PSMD2;PSMD3;PSMD1;CYCS;TRAF2
One carbon pool by folate	0.0024621	0.0299145	0	0	8.30308	49.8745	DHFR;MTHFD1;TYMS;GART
